# Supplementary material for: 5-Chloro-2-methoxy­anilinium nitrate
Source: Acta Crystallogr Sect E Struct Rep Online. 2008 Apr 4;64(Pt 5):o801. doi: 10.1107/S1600536808008805 (PMC2961331; doi:10.1107/S1600536808008805)
Supplement: Supplementary file 2 [file e-64-0o801-Isup2.hkl]

#
# h,k,l, Fc-squared, Fo-squared, sigma(Fo-squared) and status flag
#
data_I
_shelx_title ' new in P 21/c'
_shelx_refln_list_code          4
_shelx_F_calc_maximum      134.04
_exptl_crystal_F_000       456.00
_reflns_d_resolution_high  0.7828
 
loop_
 _symmetry_equiv_pos_as_xyz
 'x, y, z'
 '-x, y+1/2, -z+1/2'
 '-x, -y, -z'
 'x, -y-1/2, z-1/2'
 
_cell_length_a    10.6810
_cell_length_b     9.4740
_cell_length_c     9.8020
_cell_angle_alpha  90.000
_cell_angle_beta  102.380
_cell_angle_gamma  90.000
 
_shelx_F_squared_multiplier     1.000
 
loop_
 _refln_index_h
 _refln_index_k
 _refln_index_l
 _refln_F_squared_calc
 _refln_F_squared_meas
 _refln_F_squared_sigma
 _refln_observed_status
   2   0   0       17.53       19.57      3.27 o
   3   0   0     4835.46     4280.67     25.31 o
   4   0   0     6753.36     6213.70     83.52 o
   5   0   0      821.06      769.68      6.05 o
   6   0   0       65.31       62.52      2.38 o
   7   0   0      194.19      206.41      4.09 o
   8   0   0      432.80      445.17      6.33 o
   9   0   0     1456.36     1418.09     26.43 o
  10   0   0       35.38       35.66      3.17 o
  11   0   0       14.35       16.17      2.69 o
  12   0   0        4.07        1.76      4.00 o
  13   0   0        5.72        5.60      3.46 o
   1   1   0      349.12      350.58     15.44 o
   2   1   0      490.45      496.56      3.61 o
   3   1   0      605.24      580.79      4.61 o
   4   1   0       66.63       65.62      2.00 o
   5   1   0       37.08       36.82      5.84 o
   6   1   0      572.82      593.54      6.08 o
   7   1   0       30.41       26.16      4.43 o
   8   1   0      317.92      308.61      5.49 o
   9   1   0      158.24      158.50      4.56 o
  10   1   0       15.99       12.33      2.81 o
  11   1   0        0.79        1.67      2.59 o
  12   1   0        1.18        2.55      3.58 o
  13   1   0        9.11       12.15      6.96 o
   0   2   0     8847.69     7055.24     22.91 o
   1   2   0       66.79       56.87      2.36 o
   2   2   0      359.21      335.92      3.16 o
   3   2   0       55.72       58.06      1.79 o
   4   2   0      626.75      630.42      5.22 o
   5   2   0       88.26       96.08      2.54 o
   6   2   0      242.39      256.86      4.21 o
   7   2   0      115.34      119.65      4.34 o
   8   2   0      198.30      208.42      5.78 o
   9   2   0       97.98      104.27      7.20 o
  10   2   0        2.68        4.60      2.70 o
  11   2   0        5.80        6.34      2.55 o
  12   2   0        1.08        2.06      3.47 o
  13   2   0        0.44        1.05      4.47 o
   1   3   0       62.33       43.99      1.67 o
   2   3   0      613.72      679.24      6.15 o
   3   3   0     3064.82     2989.44     33.83 o
   4   3   0       49.68       54.29      3.87 o
   5   3   0       18.48       22.29      2.68 o
   6   3   0      613.55      637.47      7.16 o
   7   3   0      536.92      543.56      6.75 o
   8   3   0      183.60      178.33      6.02 o
   9   3   0       49.65       53.48      3.21 o
  10   3   0       45.93       40.74      3.23 o
  11   3   0       31.21       31.93      3.36 o
  12   3   0       35.18       35.76      4.48 o
   0   4   0     2911.89     2525.56     19.91 o
   1   4   0       13.59       13.73      2.90 o
   2   4   0     1054.40     1095.84      7.70 o
   3   4   0       57.56       71.58      2.28 o
   4   4   0      109.89      111.14      2.84 o
   5   4   0      256.38      247.96      4.24 o
   6   4   0        1.38        2.47      2.01 o
   7   4   0        0.09       -0.39      2.89 o
   8   4   0        6.05        8.93      2.10 o
   9   4   0       76.94       84.09      3.81 o
  10   4   0       36.35       41.93      3.34 o
  11   4   0       71.11       79.49      9.63 o
  12   4   0        0.02       -3.23      4.37 o
   1   5   0      163.27      168.01      3.25 o
   2   5   0      523.47      535.59      5.64 o
   3   5   0       63.98       77.69      2.63 o
   4   5   0        0.13        1.44      3.83 o
   5   5   0        7.70        6.58      1.91 o
   6   5   0        0.77       -0.67      2.68 o
   7   5   0       34.11       31.00      5.14 o
   8   5   0       25.58       29.25      2.84 o
   9   5   0        5.60        6.45      2.34 o
  10   5   0        0.73        1.71      3.51 o
  11   5   0        3.02        7.32      2.92 o
  12   5   0        7.57       12.15      3.15 o
   0   6   0       57.85       54.33      3.33 o
   1   6   0        0.05       -2.32      2.32 o
   2   6   0       49.74       51.81      2.50 o
   3   6   0       26.80       25.10      2.29 o
   4   6   0       38.08       37.19      2.50 o
   5   6   0       14.22        8.16      2.17 o
   6   6   0       50.03       50.00      4.50 o
   7   6   0       78.03       70.32      3.48 o
   8   6   0        0.04       -3.57      3.57 o
   9   6   0        8.71       10.45      7.64 o
  10   6   0       15.10       15.45      5.23 o
  11   6   0       30.46       26.00      3.82 o
   1   7   0      452.98      447.62     14.74 o
   2   7   0        5.77        4.79      2.34 o
   3   7   0      723.42      733.55      8.31 o
   4   7   0       13.14       15.97      2.38 o
   5   7   0       59.36       61.30      3.31 o
   6   7   0       15.00       19.94      2.60 o
   7   7   0       71.22       78.98      4.75 o
   8   7   0       50.64       57.60      4.41 o
   9   7   0        3.37       10.09      2.84 o
  10   7   0        0.27       -3.95      4.08 o
   0   8   0        0.46        3.36      3.16 o
   1   8   0        0.29        3.34      2.45 o
   2   8   0       33.19       31.25      2.96 o
   3   8   0      205.74      215.23      5.31 o
   4   8   0        4.29        8.02      3.79 o
   5   8   0        1.68        6.57      2.16 o
   6   8   0       54.03       50.56      3.61 o
   7   8   0        2.29        5.32      3.01 o
   8   8   0       20.75       15.05      3.36 o
   9   8   0        0.28        0.76      4.88 o
  10   8   0        0.19        0.72      4.54 o
   1   9   0      135.58      123.94      4.53 o
   2   9   0      111.24      121.72      4.55 o
   3   9   0      117.45      110.04     10.13 o
   4   9   0       58.22       55.31      3.50 o
   5   9   0      176.34      175.63     13.10 o
   6   9   0        4.88       -7.05      7.05 o
   7   9   0       18.83       18.72      3.22 o
   8   9   0       13.91       10.49      5.75 o
   0  10   0      158.70      174.46      8.04 o
   1  10   0        6.66       -1.58      4.94 o
   2  10   0        1.06        0.14      3.73 o
   3  10   0        1.29        5.72      4.34 o
   4  10   0        5.89        6.06      3.33 o
   5  10   0        0.80       -0.75      4.11 o
   6  10   0        8.65        5.13      3.66 o
   7  10   0        1.42        2.75      4.25 o
   1  11   0       36.63       34.39      5.24 o
   2  11   0        1.81       -2.10      4.22 o
   3  11   0        0.22       -3.88      4.26 o
   4  11   0        2.90        4.55      3.32 o
   5  11   0        0.22        1.78      3.43 o
   0  12   0       80.14       71.61      6.68 o
   1  12   0       29.01       18.71      3.96 o
 -13   1   1       15.83       19.09      3.36 o
 -12   1   1       27.05       25.63      3.13 o
 -11   1   1      151.98      149.11      4.94 o
 -10   1   1       33.16       31.74      2.79 o
  -9   1   1      574.15      572.95      7.82 o
  -8   1   1       58.43       59.76      2.92 o
  -7   1   1      283.21      266.54      4.52 o
  -6   1   1     1637.23     1630.07     23.61 o
  -5   1   1       27.08       23.35      2.04 o
  -4   1   1     1530.54     1486.07     22.79 o
  -3   1   1     2738.47     2649.69     12.12 o
  -2   1   1      551.16      504.01      3.66 o
  -1   1   1     2222.57     1976.16     46.37 o
   0   1   1      131.56      126.98      1.58 o
   1   1   1      136.93      155.30      2.69 o
   2   1   1      936.47      977.90     12.04 o
   3   1   1     3402.64     3332.57     20.60 o
   4   1   1      711.72      727.42      5.53 o
   5   1   1        2.60        2.20      1.52 o
   6   1   1       89.07       88.50      2.75 o
   7   1   1      412.08      425.16      5.86 o
   8   1   1      134.32      139.11      3.99 o
   9   1   1       18.50       20.62      3.83 o
  10   1   1      342.32      354.62      8.86 o
  11   1   1        0.52       -2.07      3.70 o
  12   1   1       45.86       51.01      7.35 o
  13   1   1        7.49        7.97      4.35 o
 -13   2   1       19.94        9.62      7.81 o
 -12   2   1       23.45       23.73      3.27 o
 -11   2   1        2.12        4.47      3.46 o
 -10   2   1       17.03       23.98      2.87 o
  -9   2   1       76.52       77.19      3.37 o
  -8   2   1      404.44      407.94      6.23 o
  -7   2   1       32.51       27.41      2.25 o
  -6   2   1      562.81      581.96      6.89 o
  -5   2   1        3.21        3.13      1.61 o
  -4   2   1      709.63      669.20      7.53 o
  -3   2   1     3497.33     3275.60     23.32 o
  -2   2   1     5510.65     5059.78     55.22 o
  -1   2   1     1137.54     1231.12     30.33 o
   0   2   1     6929.82     6661.13    392.05 o
   1   2   1    17968.02    14089.39    429.48 o
   2   2   1     1663.43     1623.72     46.56 o
   3   2   1       24.64       21.78      1.58 o
   4   2   1      489.44      574.49      7.79 o
   5   2   1      614.06      593.04     11.94 o
   6   2   1      548.57      550.42      6.16 o
   7   2   1       50.68       56.38      2.75 o
   8   2   1        3.84        5.52      2.13 o
   9   2   1      208.81      208.93      5.27 o
  10   2   1      360.84      347.56      7.10 o
  11   2   1       79.00       84.94      8.90 o
  12   2   1        7.87        3.41      3.74 o
 -13   3   1        0.92       -4.41      4.41 o
 -12   3   1        1.76       -0.72      6.28 o
 -11   3   1        0.51       -4.08      4.08 o
 -10   3   1       27.24       26.76      2.88 o
  -9   3   1       41.36       37.59      5.12 o
  -8   3   1      635.44      614.21      7.68 o
  -7   3   1      216.34      218.33      4.41 o
  -6   3   1      118.40      109.26      3.11 o
  -5   3   1      184.29      177.96      3.46 o
  -4   3   1       24.69       25.18      1.72 o
  -3   3   1      188.70      173.41      2.89 o
  -2   3   1      214.14      262.04      7.27 o
  -1   3   1      350.70      366.57      3.59 o
   0   3   1      372.27      406.21     13.62 o
   1   3   1     3179.95     3129.12     27.97 o
   2   3   1     1735.45     1753.33     11.45 o
   3   3   1        9.56        0.23      2.03 o
   4   3   1      594.09      671.84      6.36 o
   5   3   1      284.50      283.36      4.38 o
   6   3   1      272.11      264.54      9.25 o
   7   3   1       11.69       19.04      5.13 o
   8   3   1        0.02        4.36      2.35 o
   9   3   1        6.29        9.52      3.59 o
  10   3   1        7.89        4.32      3.18 o
  11   3   1       10.03       12.69      4.95 o
  12   3   1       21.20       21.63      4.98 o
 -12   4   1        0.79       -2.46      4.51 o
 -11   4   1       12.37        9.17      3.86 o
 -10   4   1       68.24       67.74      3.68 o
  -9   4   1       47.91       48.50      3.28 o
  -8   4   1      184.20      192.88      4.82 o
  -7   4   1       45.32       41.25      2.69 o
  -6   4   1      383.22      378.92      5.55 o
  -5   4   1      198.72      199.00      3.87 o
  -4   4   1        0.39        4.42      1.93 o
  -3   4   1       23.12       18.71      1.70 o
  -2   4   1       30.70       30.94      2.04 o
  -1   4   1      370.85      425.90      4.36 o
   0   4   1      462.93      453.75      4.43 o
   1   4   1      323.33      347.16      4.04 o
   2   4   1      139.10      133.64      3.06 o
   3   4   1      280.39      298.17      4.14 o
   4   4   1      159.09      141.90      3.23 o
   5   4   1        0.06       -0.52      2.25 o
   6   4   1       76.02       71.40      3.02 o
   7   4   1       68.88       66.42      3.17 o
   8   4   1        0.08        5.46      4.45 o
   9   4   1        6.65        3.69      3.15 o
  10   4   1       21.42       22.03      6.56 o
  11   4   1        2.37       -1.07      4.62 o
  12   4   1        3.12        6.47      3.51 o
 -12   5   1        0.33       -4.57      4.57 o
 -11   5   1      103.16      117.86      8.44 o
 -10   5   1        9.08        8.04      6.63 o
  -9   5   1       16.79       16.68      7.37 o
  -8   5   1       24.42       15.45      2.79 o
  -7   5   1      458.83      458.29      6.92 o
  -6   5   1      738.56      758.06     10.41 o
  -5   5   1       37.98       39.82      2.41 o
  -4   5   1      235.33      248.62      4.43 o
  -3   5   1      160.48      151.77      8.19 o
  -2   5   1     2336.54     2390.20     16.32 o
  -1   5   1     1143.89     1187.60     17.74 o
   0   5   1       16.44       18.71      1.86 o
   1   5   1       20.03       20.50      1.85 o
   2   5   1      283.72      286.54      5.12 o
   3   5   1     1492.16     1536.72     33.91 o
   4   5   1       51.86       58.96      2.61 o
   5   5   1       30.08       26.25      2.92 o
   6   5   1       73.34       67.30      5.48 o
   7   5   1      493.38      512.32      7.50 o
   8   5   1      191.07      194.94      5.16 o
   9   5   1        0.13       -1.79      3.39 o
  10   5   1        2.47        3.18      2.63 o
  11   5   1       14.79       24.30      3.54 o
 -11   6   1        0.08       -1.33      4.01 o
 -10   6   1       63.03       69.12      4.35 o
  -9   6   1        0.05       -2.69      3.74 o
  -8   6   1        0.17        4.27      2.69 o
  -7   6   1      137.49      128.00      4.40 o
  -6   6   1      156.54      159.78      4.45 o
  -5   6   1       24.59       23.19      2.39 o
  -4   6   1       51.97       41.94      3.49 o
  -3   6   1      646.84      642.03     17.29 o
  -2   6   1      220.31      216.02      6.75 o
  -1   6   1       21.18       24.40      2.11 o
   0   6   1      230.61      235.05      4.22 o
   1   6   1        8.25       10.34      2.02 o
   2   6   1      212.96      216.47      4.27 o
   3   6   1        4.43        1.41      6.73 o
   4   6   1      155.44      158.58      4.13 o
   5   6   1        1.13        2.31      2.80 o
   6   6   1       11.17        9.43      4.78 o
   7   6   1       41.72       32.37      3.10 o
   8   6   1       27.91       34.56      3.16 o
   9   6   1       14.14       19.48      4.01 o
  10   6   1        1.05        3.44      4.62 o
  11   6   1       31.61       35.53      3.80 o
 -11   7   1       14.43       18.23     11.73 o
 -10   7   1       14.81       26.27      3.41 o
  -9   7   1        0.87       -1.04      4.00 o
  -8   7   1        1.69        0.02      3.10 o
  -7   7   1       79.65       77.26      4.88 o
  -6   7   1       10.74       10.20      3.40 o
  -5   7   1       23.12       22.78      5.29 o
  -4   7   1       63.86       74.78      5.92 o
  -3   7   1       17.38       18.94      2.36 o
  -2   7   1      316.81      320.22      5.46 o
  -1   7   1       62.17       58.14      4.36 o
   0   7   1       16.76       17.74      2.19 o
   1   7   1        3.72        0.70      2.24 o
   2   7   1      133.76      121.92      9.77 o
   3   7   1        0.46       -3.15      3.15 o
   4   7   1       24.77       23.37      2.55 o
   5   7   1        0.25       -2.89      3.22 o
   6   7   1       31.86       28.98      3.23 o
   7   7   1      105.50       96.17      4.10 o
   8   7   1        9.10       14.58      3.20 o
   9   7   1        3.14        3.04      3.08 o
  10   7   1        0.10       -0.92      3.36 o
 -10   8   1       32.17       30.34      3.94 o
  -9   8   1        5.66        7.01      3.06 o
  -8   8   1       23.74       22.37      3.39 o
  -7   8   1       19.40       25.52      3.03 o
  -6   8   1      167.32      165.75      6.13 o
  -5   8   1        1.40        2.42      2.89 o
  -4   8   1        1.39        5.15      4.54 o
  -3   8   1       32.11       33.61      2.86 o
  -2   8   1      133.44      134.01      4.25 o
  -1   8   1        0.02       -1.99      3.14 o
   0   8   1      201.99      214.05      6.10 o
   1   8   1       86.06       81.21      3.69 o
   2   8   1        2.63        2.02      3.09 o
   3   8   1        1.74        1.64      6.20 o
   4   8   1       58.78       73.36      3.42 o
   5   8   1        1.01        0.51      4.49 o
   6   8   1        3.44        7.36      2.85 o
   7   8   1       36.08       26.30      3.27 o
   8   8   1        3.40       12.21      3.36 o
   9   8   1        0.02        1.11      4.41 o
  -9   9   1        0.16       -2.64      5.49 o
  -8   9   1        3.84       -2.81      6.11 o
  -7   9   1        1.99       -1.14      3.99 o
  -6   9   1        0.08       -0.05      3.97 o
  -5   9   1        4.26        7.41      2.42 o
  -4   9   1       27.50       25.55      3.14 o
  -3   9   1      112.21      118.04      7.46 o
  -2   9   1        2.52        4.39      8.53 o
  -1   9   1        3.10        5.39      2.87 o
   0   9   1      141.15      149.32      6.50 o
   1   9   1        6.47        6.77      2.77 o
   2   9   1        0.62       -2.00      3.76 o
   3   9   1       19.14       28.39      3.10 o
   4   9   1       23.42       21.04      3.03 o
   5   9   1        6.96        6.52      3.20 o
   6   9   1       15.49       20.97      3.39 o
   7   9   1        1.38        3.72      4.68 o
   8   9   1        5.67        9.00      3.71 o
  -7  10   1        0.17       -0.85      7.07 o
  -6  10   1       10.75        5.73      6.93 o
  -5  10   1       14.62       26.57      3.34 o
  -4  10   1        0.00       -3.19      4.02 o
  -3  10   1        1.07        3.21      3.11 o
  -2  10   1        0.77        3.72      5.64 o
  -1  10   1       25.14       23.21      3.17 o
   0  10   1       13.00        8.83      4.98 o
   1  10   1      133.97      119.39      4.96 o
   2  10   1        5.39        6.05      3.25 o
   3  10   1       15.87       18.38      4.24 o
   4  10   1        8.69        8.00      4.37 o
   5  10   1        8.32        9.91      3.32 o
   6  10   1        2.27       -4.56      4.56 o
   7  10   1        1.24        7.21      2.90 o
  -5  11   1       11.00       11.53      3.09 o
  -4  11   1       19.93       23.78      3.32 o
  -3  11   1       26.62       25.75      3.55 o
  -2  11   1        0.96       -2.88      4.00 o
  -1  11   1       60.57       59.47      4.33 o
   0  11   1        5.97        6.17      3.60 o
   1  11   1        1.18       -3.62      4.41 o
   2  11   1        0.19        5.36      7.96 o
   3  11   1        1.39       -1.79      3.50 o
   4  11   1       21.13       19.73      3.36 o
   5  11   1        1.79        1.67      6.66 o
  -1  12   1       10.17       11.40      3.57 o
   0  12   1        2.83       -1.31      6.16 o
   1  12   1        0.03       -0.53      5.71 o
 -13   0   2      125.22      129.96      5.62 o
 -12   0   2       19.98       17.59      3.10 o
 -11   0   2        3.96        5.92      2.51 o
 -10   0   2        2.78        0.28      2.44 o
  -9   0   2      225.44      220.31      4.99 o
  -8   0   2      407.66      415.20     11.43 o
  -7   0   2      348.43      343.82      5.05 o
  -6   0   2     1526.87     1615.32     11.71 o
  -5   0   2     1584.98     1607.03     11.12 o
  -4   0   2        2.29        3.76      2.57 o
  -3   0   2    10154.42     9000.92     84.54 o
  -2   0   2     2155.05     2212.43     48.88 o
  -1   0   2      283.00      271.16      6.10 o
   0   0   2      705.97      633.83      7.95 o
   1   0   2    14390.41    12628.55    124.67 o
   2   0   2     1996.87     2059.30     13.90 o
   3   0   2      614.43      636.89      4.93 o
   4   0   2      114.41      125.46      3.30 o
   5   0   2       43.58       24.76      1.95 o
   6   0   2      146.22      138.11      3.42 o
   7   0   2       50.84       51.74      7.01 o
   8   0   2        0.72        0.84      2.39 o
   9   0   2      232.00      239.22      5.56 o
  10   0   2      114.39      113.23      4.53 o
  11   0   2      173.20      178.77      5.74 o
  12   0   2        0.54        1.89      4.00 o
 -13   1   2        2.76        2.28      5.87 o
 -12   1   2       39.80       38.75      3.43 o
 -11   1   2       44.46       42.54      3.68 o
 -10   1   2       50.33       42.98      3.26 o
  -9   1   2       36.15       39.74      3.37 o
  -8   1   2      373.07      371.17      5.76 o
  -7   1   2      379.66      351.69     11.91 o
  -6   1   2      479.89      479.05      5.44 o
  -5   1   2      648.69      694.81      5.87 o
  -4   1   2     1307.75     1315.22      8.75 o
  -3   1   2     1940.99     1927.32     19.34 o
  -2   1   2      119.01      111.17      2.04 o
  -1   1   2       14.02       10.54      1.77 o
   0   1   2      634.48      584.69      4.00 o
   1   1   2     5972.26     5448.73    139.88 o
   2   1   2      677.69      687.17      4.68 o
   3   1   2     1272.97     1295.23      9.39 o
   4   1   2      488.16      444.70      4.74 o
   5   1   2      102.36       98.31      2.83 o
   6   1   2       68.72       69.92      5.19 o
   7   1   2       37.42       36.21      3.70 o
   8   1   2      153.73      151.79      4.26 o
   9   1   2        1.48        2.16      2.80 o
  10   1   2        2.13        1.91      6.26 o
  11   1   2        1.20       -0.01      4.15 o
  12   1   2       10.09        9.30      4.91 o
 -13   2   2        8.18        5.35      3.67 o
 -12   2   2        2.58        2.98      2.65 o
 -11   2   2       18.63       18.30      2.94 o
 -10   2   2        1.62        8.24      4.38 o
  -9   2   2      136.85      134.10      5.47 o
  -8   2   2      233.80      237.97      4.90 o
  -7   2   2      397.64      402.26      7.05 o
  -6   2   2      187.01      205.97      3.85 o
  -5   2   2      474.78      512.84      5.27 o
  -4   2   2        0.08        1.32      1.89 o
  -3   2   2      546.00      524.33      5.71 o
  -2   2   2      260.48      251.08      2.95 o
  -1   2   2      161.08      171.53      4.85 o
   0   2   2     2514.02     2603.19     77.88 o
   1   2   2     5480.36     5368.97    149.40 o
   2   2   2      157.28      158.88      2.64 o
   3   2   2       83.62       95.31      2.38 o
   4   2   2       99.03      108.49      2.73 o
   5   2   2      163.76      158.88      3.75 o
   6   2   2       94.16       93.92      4.50 o
   7   2   2       38.57       35.98      2.51 o
   8   2   2        3.03        3.68      2.55 o
   9   2   2       82.43       86.77      4.19 o
  10   2   2        0.74       -1.91      3.71 o
  11   2   2        4.96        1.94      3.43 o
  12   2   2        7.24        6.89      3.88 o
 -13   3   2       12.30       12.49      3.09 o
 -12   3   2        8.73        9.64      7.20 o
 -11   3   2       29.36       35.41      8.83 o
 -10   3   2      199.49      184.99      5.35 o
  -9   3   2       40.21       34.17      2.82 o
  -8   3   2      735.92      722.71     12.79 o
  -7   3   2       28.59       29.65      2.44 o
  -6   3   2     1178.85     1147.61     27.22 o
  -5   3   2      857.68      910.12      8.45 o
  -4   3   2        7.88        8.92      1.52 o
  -3   3   2      265.81      267.01      5.06 o
  -2   3   2       34.12       35.78      2.85 o
  -1   3   2     4248.94     4146.99    207.23 o
   0   3   2      139.00      105.69      2.30 o
   1   3   2     4188.82     4103.42     53.79 o
   2   3   2     1202.26     1247.26      8.97 o
   3   3   2     1144.00     1134.93      8.28 o
   4   3   2     1419.75     1493.44     13.08 o
   5   3   2       28.95       32.09      2.14 o
   6   3   2       14.01       13.31      2.18 o
   7   3   2       18.11       18.41      2.28 o
   8   3   2      747.64      738.08      8.96 o
   9   3   2        7.56        6.84      5.64 o
  10   3   2        2.10        0.57      3.56 o
  11   3   2       35.48       39.91      5.28 o
  12   3   2       12.61       14.53      3.53 o
 -12   4   2        0.08       -1.89      3.75 o
 -11   4   2        2.75       -0.93      4.03 o
 -10   4   2       11.37       12.41      2.77 o
  -9   4   2       47.22       43.55      4.62 o
  -8   4   2       46.74       49.74      3.01 o
  -7   4   2        0.94        1.33      2.85 o
  -6   4   2       90.10       83.87      7.45 o
  -5   4   2      452.03      415.77      5.44 o
  -4   4   2      167.66      165.57      3.35 o
  -3   4   2       36.07       25.64      1.68 o
  -2   4   2        7.06       11.56      1.59 o
  -1   4   2      292.77      297.35      5.28 o
   0   4   2     1052.59     1009.89      7.42 o
   1   4   2      133.79      168.25      5.80 o
   2   4   2     1689.39     1670.04     11.42 o
   3   4   2     1085.49     1094.86     15.11 o
   4   4   2       61.27       60.66      2.50 o
   5   4   2       61.24       61.95      2.67 o
   6   4   2       29.81       29.48      2.45 o
   7   4   2       36.22       38.22      2.71 o
   8   4   2       17.01       19.02      5.21 o
   9   4   2       29.93       35.74      3.23 o
  10   4   2       12.25       16.80      3.04 o
  11   4   2      118.10      122.44      5.31 o
 -12   5   2        6.57        6.19      3.44 o
 -11   5   2        6.16        3.12      4.11 o
 -10   5   2       17.09       12.02      2.98 o
  -9   5   2       34.93       28.11      3.03 o
  -8   5   2        8.41        7.71      2.45 o
  -7   5   2       62.99       63.80      6.23 o
  -6   5   2       19.31       25.00      3.09 o
  -5   5   2       93.52      105.62      3.32 o
  -4   5   2      156.88      160.87      4.01 o
  -3   5   2      273.06      291.17     10.52 o
  -2   5   2       83.79       82.21      2.68 o
  -1   5   2     1053.63     1090.53     34.77 o
   0   5   2      206.89      204.79      3.66 o
   1   5   2       42.62       40.22      3.28 o
   2   5   2      839.99      866.49     48.85 o
   3   5   2       30.35       35.72      2.25 o
   4   5   2       23.48       25.86      2.25 o
   5   5   2       42.83       43.85      4.34 o
   6   5   2       38.34       35.48      2.88 o
   7   5   2       18.87       23.77      2.67 o
   8   5   2       24.89       17.67      2.93 o
   9   5   2        7.44        4.40      3.06 o
  10   5   2        5.22        5.48      3.29 o
  11   5   2       13.02       13.77      3.44 o
 -11   6   2        8.81        8.26      3.63 o
 -10   6   2       33.18       29.89      3.42 o
  -9   6   2       31.66       37.37      3.26 o
  -8   6   2       26.52       23.72      4.38 o
  -7   6   2      126.73      130.71      4.37 o
  -6   6   2       20.37       23.31      2.63 o
  -5   6   2       61.78       67.09      3.09 o
  -4   6   2      234.48      230.03      5.38 o
  -3   6   2       16.02       21.37      2.21 o
  -2   6   2      216.52      224.88      8.83 o
  -1   6   2        6.73        2.81      2.27 o
   0   6   2      525.56      541.71      6.33 o
   1   6   2      244.79      233.49     12.46 o
   2   6   2      199.60      207.54      4.32 o
   3   6   2      454.42      455.36      9.13 o
   4   6   2      123.51      125.21      3.85 o
   5   6   2      169.72      164.62      4.50 o
   6   6   2       15.17       14.84      7.59 o
   7   6   2       23.98       26.58      3.05 o
   8   6   2       22.26       17.44      3.03 o
   9   6   2        4.64       10.09      2.92 o
  10   6   2        3.12        0.09      3.85 o
 -11   7   2        3.90        0.89      4.61 o
 -10   7   2        9.74       16.72      2.93 o
  -9   7   2       29.25       23.64      3.32 o
  -8   7   2       29.37       34.59      3.32 o
  -7   7   2        6.43        4.84      2.62 o
  -6   7   2      316.82      327.49     11.02 o
  -5   7   2        3.29       -3.12      4.08 o
  -4   7   2       37.16       38.95      2.81 o
  -3   7   2        9.54       12.18      3.26 o
  -2   7   2      177.33      190.50      4.46 o
  -1   7   2       21.55       22.20      2.34 o
   0   7   2      270.01      275.07      5.22 o
   1   7   2       31.17       32.02      2.68 o
   2   7   2        8.08        8.69      2.17 o
   3   7   2        7.74        9.58      2.36 o
   4   7   2      163.76      164.95      4.61 o
   5   7   2        2.16        5.25      2.27 o
   6   7   2       43.13       46.65      3.41 o
   7   7   2        1.43       -2.22      3.94 o
   8   7   2      158.54      166.18      6.94 o
   9   7   2       13.50       15.37      3.29 o
  10   7   2        2.06        4.81      3.15 o
 -10   8   2        0.56        4.30      3.44 o
  -9   8   2       81.39       96.50      5.00 o
  -8   8   2        0.30        5.84      2.85 o
  -7   8   2        2.46        5.79      3.32 o
  -6   8   2       13.32       13.85      2.79 o
  -5   8   2      106.87      120.42      5.22 o
  -4   8   2       19.87       16.01      4.00 o
  -3   8   2        2.26        7.24      2.31 o
  -2   8   2       66.39       65.03      3.47 o
  -1   8   2       24.76       32.91      3.06 o
   0   8   2      471.48      496.59     11.17 o
   1   8   2       21.70       12.49      5.02 o
   2   8   2       32.34       24.78      4.24 o
   3   8   2        3.85       -1.91      3.73 o
   4   8   2       26.83       32.32      4.09 o
   5   8   2       13.19       26.01      6.75 o
   6   8   2        0.48       -3.75      3.75 o
   7   8   2        2.30       -0.24      3.24 o
   8   8   2        0.08        4.26      4.22 o
   9   8   2       30.60       28.71      3.89 o
  -9   9   2        3.93        9.13      3.07 o
  -8   9   2        7.95        3.55      4.54 o
  -7   9   2        7.62        2.40      4.57 o
  -6   9   2       15.63       14.95      3.17 o
  -5   9   2        3.76        3.32      3.20 o
  -4   9   2       68.15       72.97      4.09 o
  -3   9   2        0.01        0.49      2.85 o
  -2   9   2       97.49       90.94      3.95 o
  -1   9   2       15.77       17.23      2.90 o
   0   9   2       10.14        4.32      3.05 o
   1   9   2        0.08       -2.22      3.58 o
   2   9   2       34.08       28.32      3.25 o
   3   9   2       13.64       15.33      6.03 o
   4   9   2       50.76       45.11      3.71 o
   5   9   2        2.13        8.37      2.59 o
   6   9   2        0.89       -1.50      5.89 o
   7   9   2       17.75       13.09      4.74 o
   8   9   2       14.90        8.33      4.04 o
  -7  10   2        2.09        3.81      3.40 o
  -6  10   2        4.48        3.77      4.22 o
  -5  10   2       14.98       21.50      3.23 o
  -4  10   2       22.48       19.45      3.56 o
  -3  10   2        8.49       14.63      3.84 o
  -2  10   2        2.26        1.94      3.32 o
  -1  10   2        0.56        0.49      3.87 o
   0  10   2      189.75      201.57     10.30 o
   1  10   2      114.16      109.54      4.90 o
   2  10   2        5.65        6.37      3.40 o
   3  10   2        0.60        0.88      4.22 o
   4  10   2        7.92       11.14      4.49 o
   5  10   2        5.89        6.30      3.74 o
   6  10   2        6.07        2.05      4.57 o
  -5  11   2        6.16        3.36      6.76 o
  -4  11   2        0.23        2.00      4.55 o
  -3  11   2        0.32       -4.02      4.02 o
  -2  11   2        3.05       -0.17      3.77 o
  -1  11   2        0.20        2.75      4.07 o
   0  11   2        9.77        9.76      3.71 o
   1  11   2       14.51        8.99      3.10 o
   2  11   2        0.55       -1.98      3.63 o
   3  11   2        4.97        8.94      5.68 o
   4  11   2       14.60       18.37      6.49 o
 -13   1   3        0.32       -0.92      6.29 o
 -12   1   3       36.65       33.53      3.45 o
 -11   1   3       68.34       74.01      3.86 o
 -10   1   3       56.97       51.58      3.20 o
  -9   1   3       18.96       23.54      2.92 o
  -8   1   3      118.09      115.71      3.82 o
  -7   1   3        8.54        6.75      1.83 o
  -6   1   3      992.22      918.93      9.57 o
  -5   1   3      105.84      135.62      2.97 o
  -4   1   3     2167.25     2330.26     24.24 o
  -3   1   3      759.40      765.93     32.50 o
  -2   1   3     4720.99     4439.19    186.53 o
  -1   1   3      259.16      249.74      3.63 o
   0   1   3     1355.83     1297.85     22.34 o
   1   1   3      989.73      946.16     19.90 o
   2   1   3     1335.82     1266.65      8.67 o
   3   1   3       70.53       69.47      2.21 o
   4   1   3      742.30      746.09      6.54 o
   5   1   3     2275.33     2391.80     32.27 o
   6   1   3      198.20      192.38      4.27 o
   7   1   3       10.33        5.15      2.39 o
   8   1   3      122.00      117.60      4.34 o
   9   1   3      127.84      128.56      4.73 o
  10   1   3       17.83       21.69      5.54 o
  11   1   3        6.20        2.62      7.94 o
  12   1   3        7.75        1.35      4.86 o
 -13   2   3       79.07       80.21      4.71 o
 -12   2   3      118.42      127.00      5.10 o
 -11   2   3        2.06        2.04      2.85 o
 -10   2   3       74.49       77.31      3.61 o
  -9   2   3       40.41       42.82      4.38 o
  -8   2   3       63.36       61.01      3.05 o
  -7   2   3      381.53      385.67      6.53 o
  -6   2   3      168.62      193.93      4.03 o
  -5   2   3     1729.73     1739.75     11.99 o
  -4   2   3        8.74       11.41      1.52 o
  -3   2   3     5167.67     4759.91    175.79 o
  -2   2   3      259.50      285.20      3.42 o
  -1   2   3       91.20       91.85      2.15 o
   0   2   3        4.69        1.04      3.39 o
   1   2   3      166.82      126.10      2.97 o
   2   2   3     2547.20     2632.60    100.07 o
   3   2   3        0.85       -1.00      1.97 o
   4   2   3       91.28       87.21      2.72 o
   5   2   3        0.07       -2.59      2.59 o
   6   2   3      198.67      191.72      4.28 o
   7   2   3       20.59       23.41      2.55 o
   8   2   3        4.06        9.39      2.35 o
   9   2   3        9.45        8.87      3.13 o
  10   2   3        3.25        4.03      3.88 o
  11   2   3      127.87      125.65      5.54 o
  12   2   3        8.10        3.78      4.53 o
 -13   3   3        0.07       -9.22      9.22 o
 -12   3   3        0.46       -4.15      4.15 o
 -11   3   3       74.72       76.23      4.06 o
 -10   3   3       30.18       32.61      2.95 o
  -9   3   3       56.95       54.63      3.21 o
  -8   3   3      152.06      160.36      4.25 o
  -7   3   3      242.95      243.29      4.78 o
  -6   3   3      686.79      667.08      6.97 o
  -5   3   3      468.35      500.01      8.04 o
  -4   3   3      400.34      380.78     12.61 o
  -3   3   3       14.14       17.35      2.04 o
  -2   3   3     1784.33     1740.22     25.91 o
  -1   3   3      140.62      158.65      2.81 o
   0   3   3       88.82       94.13      2.33 o
   1   3   3       28.14       40.42      1.89 o
   2   3   3      457.40      475.12      5.69 o
   3   3   3     1914.09     1942.81     12.84 o
   4   3   3      124.65      134.08      4.99 o
   5   3   3       12.28       11.62      2.04 o
   6   3   3       72.05       65.70      3.52 o
   7   3   3       27.56       27.97      2.59 o
   8   3   3       25.37       25.65      6.85 o
   9   3   3       19.70       16.05      2.99 o
  10   3   3       11.23        8.37      3.69 o
  11   3   3       14.75       13.16      3.21 o
 -12   4   3       30.87       31.13      3.63 o
 -11   4   3       16.94       14.86      5.10 o
 -10   4   3       19.91       20.52      2.86 o
  -9   4   3        9.94       12.29      2.50 o
  -8   4   3        9.81        8.31      4.49 o
  -7   4   3      562.40      562.25      7.51 o
  -6   4   3       62.72       59.05      2.78 o
  -5   4   3       56.80       57.24      2.47 o
  -4   4   3       32.88       38.55      2.05 o
  -3   4   3      566.01      621.71     19.00 o
  -2   4   3      105.85      130.00      2.90 o
  -1   4   3      116.35      143.13      3.05 o
   0   4   3       80.07       80.61      2.49 o
   1   4   3     1870.16     1941.06     39.56 o
   2   4   3     1190.69     1212.86     30.54 o
   3   4   3      305.85      295.63      5.21 o
   4   4   3       31.37       27.81      2.57 o
   5   4   3      115.29      120.52      3.59 o
   6   4   3       32.70       24.26      2.68 o
   7   4   3        6.60        3.30      2.99 o
   8   4   3        0.95        3.35      2.66 o
   9   4   3        0.09        2.30      3.44 o
  10   4   3       27.86       24.98      3.50 o
  11   4   3       21.88       28.61      3.79 o
 -12   5   3        1.40        4.74      3.43 o
 -11   5   3       14.67       24.94      4.41 o
 -10   5   3      122.33      117.94      4.82 o
  -9   5   3       34.34       38.03      4.52 o
  -8   5   3      201.63      197.76      5.18 o
  -7   5   3      485.62      495.20      7.21 o
  -6   5   3      837.13      826.25      8.83 o
  -5   5   3       48.07       43.73      2.65 o
  -4   5   3      310.09      296.28      4.97 o
  -3   5   3       39.77       41.45      2.54 o
  -2   5   3      188.69      188.27      3.77 o
  -1   5   3      129.62      135.67      8.65 o
   0   5   3     1211.12     1202.33     17.90 o
   1   5   3      784.29      838.23      7.52 o
   2   5   3      565.00      597.71      6.70 o
   3   5   3        1.08        0.96      2.77 o
   4   5   3       15.03       14.24      2.30 o
   5   5   3      110.29      114.07      3.79 o
   6   5   3       55.36       67.77      3.35 o
   7   5   3        6.31       10.09      4.60 o
   8   5   3      122.29      116.14      4.70 o
   9   5   3       82.78       71.86      4.32 o
  10   5   3        0.13       -3.21      3.97 o
  11   5   3        0.04        0.33      6.17 o
 -11   6   3        0.34        0.00      4.14 o
 -10   6   3       14.62       19.09      3.08 o
  -9   6   3       65.69       68.38      3.95 o
  -8   6   3       17.68       21.46      2.92 o
  -7   6   3       56.70       59.80      3.39 o
  -6   6   3       27.57       30.64      2.78 o
  -5   6   3       51.07       57.39      3.44 o
  -4   6   3       35.50       34.24      2.50 o
  -3   6   3       46.90       49.41      4.95 o
  -2   6   3       62.52       65.45      2.86 o
  -1   6   3      126.36      133.82      5.59 o
   0   6   3      191.83      203.52      4.27 o
   1   6   3      187.53      196.13      4.53 o
   2   6   3       10.83       12.60      2.23 o
   3   6   3        0.00        0.16      2.83 o
   4   6   3       94.92       81.07      3.50 o
   5   6   3       67.60       75.36      5.59 o
   6   6   3       19.89       33.45      5.20 o
   7   6   3       11.29       14.33      2.68 o
   8   6   3       36.57       27.41      5.54 o
   9   6   3       14.48       12.51      3.30 o
  10   6   3        3.09        5.09      4.44 o
 -11   7   3        0.56       -0.84      3.60 o
 -10   7   3       22.38       24.27      3.46 o
  -9   7   3        9.28       13.09      2.95 o
  -8   7   3       18.34       21.92      4.22 o
  -7   7   3      194.05      183.28      5.37 o
  -6   7   3       25.79       29.52      5.25 o
  -5   7   3        0.90       -1.05      4.81 o
  -4   7   3       30.55       32.98      2.77 o
  -3   7   3       13.21       15.38      2.26 o
  -2   7   3        1.30       -2.86      2.86 o
  -1   7   3       63.93       63.22      2.99 o
   0   7   3       50.58       49.23      2.91 o
   1   7   3       84.29       85.83      8.12 o
   2   7   3      133.99      135.81      4.28 o
   3   7   3       60.30       65.72      6.74 o
   4   7   3       10.74       13.12      4.88 o
   5   7   3        4.24        7.98      3.47 o
   6   7   3       14.63       15.10      5.04 o
   7   7   3        5.02        3.76      3.65 o
   8   7   3       23.55       14.91      4.15 o
   9   7   3        2.23       -0.17      5.59 o
 -10   8   3        1.16        4.59      5.74 o
  -9   8   3        8.03       11.73      9.15 o
  -8   8   3        3.73        4.30      4.18 o
  -7   8   3      131.81      143.51      5.05 o
  -6   8   3        4.83       -3.19      4.39 o
  -5   8   3       34.22       33.84      3.25 o
  -4   8   3       15.24       20.05      2.53 o
  -3   8   3      264.48      271.72      5.90 o
  -2   8   3        0.85       -0.16      4.60 o
  -1   8   3      141.76      136.32      8.33 o
   0   8   3       23.52       14.17      2.56 o
   1   8   3      516.11      511.41     25.02 o
   2   8   3      295.13      283.40      7.03 o
   3   8   3        0.05        2.43      3.45 o
   4   8   3      104.33       94.04      7.93 o
   5   8   3       19.79       22.56      2.79 o
   6   8   3       20.76       26.29      3.30 o
   7   8   3        9.27        6.78      3.61 o
   8   8   3        1.49       -3.13      5.37 o
  -9   9   3       29.80       22.86      3.57 o
  -8   9   3        8.14        8.48      3.09 o
  -7   9   3        3.27       -4.21      4.21 o
  -6   9   3       40.70       45.72      3.71 o
  -5   9   3        3.24        1.64      3.98 o
  -4   9   3        2.13        2.13      3.43 o
  -3   9   3        0.17        1.09      3.47 o
  -2   9   3       12.89       20.74      2.76 o
  -1   9   3       38.25       31.25      4.25 o
   0   9   3        7.84        5.18      4.60 o
   1   9   3       42.14       35.54      3.40 o
   2   9   3       25.51       16.58      3.21 o
   3   9   3        9.36       17.48      3.41 o
   4   9   3        1.71        3.53      3.35 o
   5   9   3       12.22       13.18      2.89 o
   6   9   3        7.40        6.49      3.73 o
   7   9   3        1.74        2.95      8.90 o
  -7  10   3        6.11       -2.58      5.54 o
  -6  10   3        0.82        0.62      4.45 o
  -5  10   3        9.38        8.15      3.32 o
  -4  10   3        4.56       11.52      3.00 o
  -3  10   3        1.37       -0.25      3.67 o
  -2  10   3        3.65       -2.90      3.99 o
  -1  10   3       27.78       24.97      3.05 o
   0  10   3      126.76      129.96      5.11 o
   1  10   3        0.12        5.02      3.33 o
   2  10   3       11.39        8.13      3.28 o
   3  10   3        2.75        0.42      5.92 o
   4  10   3        6.03        9.03      4.41 o
   5  10   3        0.04        0.05      4.07 o
   6  10   3        3.36       -1.07      4.61 o
  -5  11   3        0.12       -0.79      5.25 o
  -4  11   3       23.39       22.23      3.89 o
  -3  11   3       10.61       11.12      4.60 o
  -2  11   3       18.56       17.60      3.40 o
  -1  11   3        4.65        6.71      5.68 o
   0  11   3        5.27        1.61      6.64 o
   1  11   3       21.73       18.67      3.47 o
   2  11   3        0.46        3.10      4.12 o
   3  11   3        4.71       -2.75      8.71 o
 -13   0   4      125.14      131.77      5.65 o
 -12   0   4      124.71      134.70     12.15 o
 -11   0   4       91.75       90.71      4.20 o
 -10   0   4        1.23        6.32      2.69 o
  -9   0   4      799.22      737.51      8.79 o
  -8   0   4      245.44      237.35      8.21 o
  -7   0   4      221.95      226.78      4.40 o
  -6   0   4     1021.28     1038.74      8.32 o
  -5   0   4     5003.66     5035.10     73.67 o
  -4   0   4      788.08      854.73      7.55 o
  -3   0   4      463.88      447.06      6.76 o
  -2   0   4     3112.67     3013.51     73.19 o
  -1   0   4      313.98      324.18      3.72 o
   0   0   4     4999.87     4759.60     19.21 o
   1   0   4      153.89      177.24      4.12 o
   2   0   4     1151.60     1200.99      8.37 o
   3   0   4      296.37      300.49      5.07 o
   4   0   4      614.87      603.42      6.44 o
   5   0   4       85.60       74.40      3.08 o
   6   0   4        1.04        1.23      3.26 o
   7   0   4       26.00       23.17      4.50 o
   8   0   4      115.88      113.04      4.37 o
   9   0   4      136.92      128.66      4.75 o
  10   0   4        7.54        3.86      4.10 o
  11   0   4        1.81        3.84      6.78 o
 -13   1   4        0.59        7.64      3.21 o
 -12   1   4        6.43       10.96      2.81 o
 -11   1   4       11.17       16.64      2.80 o
 -10   1   4       79.27       86.67      5.85 o
  -9   1   4       72.01       68.37      3.40 o
  -8   1   4       23.81       19.66      2.35 o
  -7   1   4       86.25       81.94      3.10 o
  -6   1   4      576.85      552.00      6.25 o
  -5   1   4       80.10       67.53      2.47 o
  -4   1   4      129.77      132.74      2.93 o
  -3   1   4      691.95      705.37     12.40 o
  -2   1   4       47.42       38.64      1.76 o
  -1   1   4     1640.44     1735.17     48.98 o
   0   1   4      406.87      418.86      5.42 o
   1   1   4       34.29       32.03      1.70 o
   2   1   4      529.21      558.28      5.49 o
   3   1   4      587.77      601.06      5.98 o
   4   1   4       78.46       86.01      6.52 o
   5   1   4       95.50      101.38      3.27 o
   6   1   4       42.81       45.77      2.88 o
   7   1   4       30.87       35.01      2.72 o
   8   1   4      117.55      126.31      4.35 o
   9   1   4       33.24       33.58      3.50 o
  10   1   4        0.14       -1.62      3.95 o
  11   1   4        6.04        4.30      3.55 o
 -13   2   4       37.13       35.46      4.03 o
 -12   2   4        7.86        9.65      3.91 o
 -11   2   4       24.35       28.19      4.25 o
 -10   2   4       56.66       50.92      3.37 o
  -9   2   4      109.90      102.90      4.93 o
  -8   2   4       51.08       51.27      2.89 o
  -7   2   4        1.99       -3.44      4.34 o
  -6   2   4      246.83      258.36      4.52 o
  -5   2   4      313.65      381.64      5.05 o
  -4   2   4      229.82      241.68      8.76 o
  -3   2   4      271.65      295.62     10.64 o
  -2   2   4      610.81      666.92      5.57 o
  -1   2   4       75.83       93.97      2.34 o
   0   2   4      618.57      636.57     24.57 o
   1   2   4       10.98       19.03      1.73 o
   2   2   4      596.32      613.70     17.29 o
   3   2   4        0.13        0.33      4.86 o
   4   2   4        3.44        2.22      2.45 o
   5   2   4       53.01       46.37      2.78 o
   6   2   4        0.01       -2.76      5.02 o
   7   2   4        2.67        4.91      9.35 o
   8   2   4        0.39       -1.13      3.33 o
   9   2   4        7.73        2.31      3.82 o
  10   2   4        4.72        2.30      4.30 o
  11   2   4        0.73        0.56      4.26 o
 -13   3   4        1.89        6.15      2.92 o
 -12   3   4       41.95       35.71      3.72 o
 -11   3   4        5.96        2.14      9.24 o
 -10   3   4       69.83       73.81      3.98 o
  -9   3   4      357.24      331.93      6.43 o
  -8   3   4      121.03      111.04      5.27 o
  -7   3   4      186.20      191.08      4.45 o
  -6   3   4      630.05      636.69      7.10 o
  -5   3   4      494.67      460.78      5.75 o
  -4   3   4      519.52      565.93     12.70 o
  -3   3   4      122.92      122.84      3.25 o
  -2   3   4       13.53        6.94      1.87 o
  -1   3   4       25.34       23.82      2.28 o
   0   3   4     1671.05     1678.50     45.68 o
   1   3   4        2.16        4.59      1.55 o
   2   3   4      326.02      335.49     11.52 o
   3   3   4      169.86      172.29      4.17 o
   4   3   4       53.01       52.59      2.88 o
   5   3   4      460.83      471.67      6.58 o
   6   3   4        0.49       -1.43      2.84 o
   7   3   4        6.80       11.40      2.42 o
   8   3   4       96.21       99.04      5.45 o
   9   3   4      117.48      123.40      4.93 o
  10   3   4        8.37        7.65      4.10 o
  11   3   4        8.67        8.70      3.44 o
 -12   4   4       47.73       50.12      4.57 o
 -11   4   4        0.05        7.52      2.96 o
 -10   4   4        8.14        0.50      3.86 o
  -9   4   4       52.72       51.50      3.36 o
  -8   4   4        6.22        9.62      2.29 o
  -7   4   4        6.76        3.98      2.75 o
  -6   4   4      109.48      122.55      3.66 o
  -5   4   4       74.11       77.45      4.47 o
  -4   4   4       35.40       31.24      2.45 o
  -3   4   4     1685.18     1663.02     24.12 o
  -2   4   4      103.53      128.61      3.46 o
  -1   4   4       19.82       15.72      1.69 o
   0   4   4        1.11        0.43      2.08 o
   1   4   4      121.21      109.12      3.05 o
   2   4   4       57.66       47.16      2.56 o
   3   4   4      395.68      388.70      5.64 o
   4   4   4       40.56       39.69      2.63 o
   5   4   4      203.00      208.77      7.22 o
   6   4   4       95.89       93.48      3.78 o
   7   4   4        0.08        0.90      2.70 o
   8   4   4       31.52       33.29      3.63 o
   9   4   4       11.49       15.51      3.22 o
  10   4   4        0.88        0.83      3.87 o
 -12   5   4        0.00        0.14      4.47 o
 -11   5   4        3.63       -3.07      4.21 o
 -10   5   4        3.43        0.43      4.02 o
  -9   5   4        5.75        1.30      3.75 o
  -8   5   4        1.57       -1.54      3.47 o
  -7   5   4      314.86      308.01      9.58 o
  -6   5   4        0.39        0.48      2.48 o
  -5   5   4        5.70        8.20      2.63 o
  -4   5   4      327.55      337.42      5.34 o
  -3   5   4       24.65       21.42      2.28 o
  -2   5   4        6.17        5.51      2.37 o
  -1   5   4      339.74      343.77      5.11 o
   0   5   4      102.63       95.73      6.99 o
   1   5   4        1.41        1.55      2.43 o
   2   5   4      499.91      490.49      6.44 o
   3   5   4      181.22      187.26     10.43 o
   4   5   4        1.04       -3.25      3.25 o
   5   5   4        0.01       -1.50      3.03 o
   6   5   4        0.58       -1.81      3.13 o
   7   5   4        0.34        3.39      2.81 o
   8   5   4        0.00       -4.01      4.01 o
   9   5   4        2.17        0.39      3.98 o
  10   5   4        1.63       -1.56      7.68 o
 -11   6   4        7.39        7.76      5.28 o
 -10   6   4       15.32       15.53      3.22 o
  -9   6   4       37.21       44.88      3.56 o
  -8   6   4       78.91       73.36      9.32 o
  -7   6   4        5.83        9.07      5.12 o
  -6   6   4      498.77      514.59      9.49 o
  -5   6   4        0.02        0.89      3.24 o
  -4   6   4       43.12       42.22      2.86 o
  -3   6   4       97.25       98.04      4.70 o
  -2   6   4       86.11       78.02      3.15 o
  -1   6   4        2.20        2.06      2.68 o
   0   6   4        0.08        0.93      2.47 o
   1   6   4       11.19       16.05      2.28 o
   2   6   4      460.91      423.98      6.61 o
   3   6   4      958.32      902.61     13.25 o
   4   6   4      230.68      221.32      5.43 o
   5   6   4       14.44       19.16      2.56 o
   6   6   4       11.94        9.76      3.41 o
   7   6   4        1.88       -3.55      3.94 o
   8   6   4        0.11       -2.84      3.87 o
   9   6   4        3.65        6.64      3.35 o
 -10   7   4       23.47       31.31      6.17 o
  -9   7   4       31.61       33.96      4.35 o
  -8   7   4      141.55      154.24      5.34 o
  -7   7   4       10.70        9.83      4.50 o
  -6   7   4      211.59      226.11      6.31 o
  -5   7   4      391.95      398.80      6.97 o
  -4   7   4        0.19       -1.04      3.28 o
  -3   7   4       15.96       15.76      2.53 o
  -2   7   4        4.21       17.13      3.16 o
  -1   7   4       62.09       57.16      6.79 o
   0   7   4        0.91        3.66      2.41 o
   1   7   4       15.63       20.02      2.63 o
   2   7   4       40.44       50.33      3.29 o
   3   7   4      147.23      153.81      4.83 o
   4   7   4        2.91        2.88      3.21 o
   5   7   4       44.56       52.85      6.72 o
   6   7   4       12.02       13.24      3.04 o
   7   7   4        0.65        0.09      4.74 o
   8   7   4        8.56       10.44      3.74 o
   9   7   4       11.15       14.58      3.32 o
  -9   8   4        0.05       -4.28      4.28 o
  -8   8   4       94.55      100.60      4.80 o
  -7   8   4        0.68        2.52      3.66 o
  -6   8   4       80.68       83.51      4.83 o
  -5   8   4        8.85       14.24      3.00 o
  -4   8   4        0.66       -0.44      3.28 o
  -3   8   4       32.87       40.20      3.15 o
  -2   8   4       43.64       37.05      3.01 o
  -1   8   4       46.85       42.42      3.17 o
   0   8   4       20.17       20.30      2.69 o
   1   8   4      216.85      233.88     13.30 o
   2   8   4        0.00       -3.38      3.38 o
   3   8   4      136.97      120.99      4.66 o
   4   8   4        0.55        0.67      2.97 o
   5   8   4       14.29        2.51      6.49 o
   6   8   4        5.58        8.01      3.47 o
   7   8   4        5.92        2.77      3.35 o
   8   8   4        1.48       -1.27      4.49 o
  -8   9   4        6.38        8.56      4.55 o
  -7   9   4        2.69       -1.57      3.73 o
  -6   9   4       51.35       45.61      4.62 o
  -5   9   4       43.73       43.79      3.71 o
  -4   9   4       16.02       18.78      3.00 o
  -3   9   4       54.86       53.73      3.68 o
  -2   9   4        4.13        1.93      3.05 o
  -1   9   4       84.30       75.76      4.02 o
   0   9   4        7.03       11.64      2.70 o
   1   9   4        1.87        0.92      3.91 o
   2   9   4        7.06        0.09      4.04 o
   3   9   4       13.88        6.62      3.59 o
   4   9   4        7.09        4.37      7.27 o
   5   9   4        0.41        0.30      4.10 o
   6   9   4        1.20       -3.83      4.41 o
  -7  10   4        3.42       -4.87      4.87 o
  -6  10   4        4.47        5.66      3.02 o
  -5  10   4       39.20       44.54      3.81 o
  -4  10   4        0.79       -0.41      4.49 o
  -3  10   4        0.31       -0.38      4.03 o
  -2  10   4       42.86       39.70      3.66 o
  -1  10   4        0.06        0.96      5.54 o
   0  10   4       38.38       38.11      6.74 o
   1  10   4       18.40       21.96      3.30 o
   2  10   4       24.17       20.04      3.56 o
   3  10   4        0.95       -4.02      4.02 o
   4  10   4        0.00       -4.62      4.62 o
   5  10   4        4.01        3.17      6.98 o
  -4  11   4        1.47        0.22      4.67 o
  -3  11   4        0.88       -1.74      5.42 o
  -2  11   4        5.77       12.45      7.76 o
  -1  11   4        2.08       -3.89      3.89 o
   0  11   4        0.80        4.23      4.36 o
   1  11   4       12.72        9.48      4.47 o
   2  11   4        0.48       -4.70      4.70 o
 -13   1   5       19.55       16.38      3.75 o
 -12   1   5        0.63        0.13      4.60 o
 -11   1   5      136.12      139.20      9.76 o
 -10   1   5        2.85       -3.99      6.92 o
  -9   1   5       66.61       71.55      3.90 o
  -8   1   5       50.07       44.49      2.95 o
  -7   1   5        8.81        7.33      2.00 o
  -6   1   5      172.82      176.94      4.01 o
  -5   1   5      377.51      360.18     11.91 o
  -4   1   5      470.19      514.67      5.61 o
  -3   1   5      280.06      319.39     13.48 o
  -2   1   5       17.56       13.46      1.62 o
  -1   1   5       18.75       11.60      1.60 o
   0   1   5      195.62      180.84      3.33 o
   1   1   5      580.75      627.42      6.06 o
   2   1   5      450.41      493.56      9.19 o
   3   1   5      531.19      517.01      6.11 o
   4   1   5        0.56        3.90      3.88 o
   5   1   5      487.04      486.30     16.79 o
   6   1   5       33.38       39.42      3.03 o
   7   1   5       12.57       12.35      2.57 o
   8   1   5        0.18       -2.12      3.61 o
   9   1   5       75.68       72.67     10.10 o
  10   1   5       48.79       46.69      4.18 o
  11   1   5        7.33        6.56      3.16 o
 -13   2   5       38.47       37.11      3.95 o
 -12   2   5      146.95      135.19     13.58 o
 -11   2   5       74.68       74.53      5.14 o
 -10   2   5       11.42       12.73      2.54 o
  -9   2   5      188.92      182.85      4.93 o
  -8   2   5      250.59      243.06      5.27 o
  -7   2   5       74.55       70.87      3.20 o
  -6   2   5      926.17      905.89      8.49 o
  -5   2   5      161.69      156.85      3.73 o
  -4   2   5      102.75      116.69      5.66 o
  -3   2   5     1219.27     1239.06     37.94 o
  -2   2   5      654.46      626.23      6.03 o
  -1   2   5       14.88        9.36      2.94 o
   0   2   5      502.66      561.52     19.25 o
   1   2   5      439.46      448.24      5.64 o
   2   2   5      484.15      486.39      5.79 o
   3   2   5      167.59      175.23      3.93 o
   4   2   5      164.57      160.85      4.11 o
   5   2   5       39.99       37.70      2.70 o
   6   2   5      373.37      382.33     20.28 o
   7   2   5       12.71       10.03      2.66 o
   8   2   5       52.90       57.15      4.57 o
   9   2   5        4.23        4.10      3.35 o
  10   2   5        9.40        6.10      4.08 o
 -12   3   5        6.21       10.13      3.74 o
 -11   3   5        0.85       -2.45      5.87 o
 -10   3   5       14.01       13.62      5.75 o
  -9   3   5       74.89       72.72      3.72 o
  -8   3   5      103.47      107.44      3.82 o
  -7   3   5        9.24        7.11      2.24 o
  -6   3   5       26.99       22.44      2.42 o
  -5   3   5       28.40       27.81      2.41 o
  -4   3   5      312.56      327.09      4.97 o
  -3   3   5      185.26      221.29      8.04 o
  -2   3   5        2.99        5.74      3.14 o
  -1   3   5       10.41        8.60      2.97 o
   0   3   5      716.40      768.85      8.70 o
   1   3   5      243.89      245.06      8.02 o
   2   3   5        0.40        5.26      5.34 o
   3   3   5      105.26       98.99      3.60 o
   4   3   5        8.17        9.78      3.73 o
   5   3   5        7.85        9.08      3.43 o
   6   3   5       55.18       57.30      3.26 o
   7   3   5       56.18       52.47      3.59 o
   8   3   5        0.91        0.68      3.37 o
   9   3   5       27.24       25.91      3.43 o
  10   3   5        3.31       -0.18      3.33 o
 -12   4   5       99.36      111.86     12.39 o
 -11   4   5        7.39        2.68      3.27 o
 -10   4   5       24.75       28.37      6.55 o
  -9   4   5        0.15       -0.67      7.78 o
  -8   4   5       43.99       39.26      3.25 o
  -7   4   5       32.37       36.85      2.84 o
  -6   4   5        0.02        2.24      2.36 o
  -5   4   5       30.46       30.97      2.50 o
  -4   4   5       52.14       61.31      2.85 o
  -3   4   5      603.72      634.15     12.53 o
  -2   4   5       32.46       36.38      6.29 o
  -1   4   5        5.23        7.60      4.17 o
   0   4   5       92.32       82.64      2.92 o
   1   4   5       70.55       69.69      3.92 o
   2   4   5       66.37       74.05      3.13 o
   3   4   5       24.76       14.50      2.48 o
   4   4   5      378.15      374.31      6.36 o
   5   4   5       18.56       16.65      2.50 o
   6   4   5       22.24       24.44      2.76 o
   7   4   5        9.68        0.96      4.18 o
   8   4   5        0.37        1.89      3.80 o
   9   4   5        0.60       -0.36      4.05 o
  10   4   5        2.29       -2.35      6.28 o
 -12   5   5        8.39        9.37      6.32 o
 -11   5   5       63.60       64.92      4.35 o
 -10   5   5        7.70        6.61      3.29 o
  -9   5   5      240.79      255.50     10.05 o
  -8   5   5       37.27       39.64      3.96 o
  -7   5   5      229.37      225.88      5.56 o
  -6   5   5      769.71      789.79     10.27 o
  -5   5   5       94.42      101.48      3.72 o
  -4   5   5      138.62      126.71      9.60 o
  -3   5   5      233.48      235.46      6.18 o
  -2   5   5      261.01      287.56      7.24 o
  -1   5   5       31.52       30.20      2.45 o
   0   5   5       78.10       74.68      3.14 o
   1   5   5      221.02      226.22      4.91 o
   2   5   5      548.71      539.38      7.28 o
   3   5   5      526.14      551.21      7.63 o
   4   5   5       64.01       68.42      3.47 o
   5   5   5      142.87      147.27      4.71 o
   6   5   5        9.58        5.91      5.39 o
   7   5   5        0.34       -3.64      3.64 o
   8   5   5        1.23        1.69      3.74 o
   9   5   5       30.27       27.59      7.38 o
 -11   6   5        0.07        0.02      4.40 o
 -10   6   5        2.10        2.01      4.19 o
  -9   6   5        4.99        3.68      2.80 o
  -8   6   5       43.88       49.17      7.53 o
  -7   6   5       34.58       23.42      3.13 o
  -6   6   5        5.72        4.67      2.56 o
  -5   6   5       66.36       69.31      3.48 o
  -4   6   5       10.51        3.58      5.42 o
  -3   6   5      214.71      198.55      4.82 o
  -2   6   5       50.33       60.26      3.19 o
  -1   6   5        4.26        5.75      2.47 o
   0   6   5        0.53        3.21      2.69 o
   1   6   5        0.99       -1.78      3.00 o
   2   6   5      341.17      339.65      9.69 o
   3   6   5       10.95        4.17      3.09 o
   4   6   5       18.84       17.86      4.17 o
   5   6   5       81.23       64.40      4.14 o
   6   6   5       79.49       91.68      7.34 o
   7   6   5        0.52       -0.25      3.86 o
   8   6   5        0.08       -1.30      4.10 o
   9   6   5        0.06       -2.85      4.64 o
 -10   7   5        5.84        8.96      3.11 o
  -9   7   5       19.59       13.54      3.19 o
  -8   7   5       20.14       14.98      3.04 o
  -7   7   5       27.23       31.59      3.47 o
  -6   7   5      289.15      278.20      6.40 o
  -5   7   5       30.85       33.95      6.94 o
  -4   7   5        9.90        7.30      2.87 o
  -3   7   5       98.74       90.55      3.82 o
  -2   7   5        0.68        0.76      2.55 o
  -1   7   5        5.04        0.04      3.05 o
   0   7   5        0.81        0.73      3.19 o
   1   7   5       88.10       90.54      3.67 o
   2   7   5      260.58      242.86      5.95 o
   3   7   5       57.56       62.09      3.58 o
   4   7   5       11.76       23.06      3.17 o
   5   7   5        0.30       -3.76      3.76 o
   6   7   5        1.40        4.64      3.35 o
   7   7   5        8.99        4.34      4.03 o
   8   7   5        1.57        1.50      4.35 o
  -9   8   5        4.38        0.35      3.70 o
  -8   8   5       15.90       19.63      3.44 o
  -7   8   5       12.77        9.21      4.05 o
  -6   8   5        0.85       -1.74      4.04 o
  -5   8   5        6.13       -0.33      4.43 o
  -4   8   5       22.47       27.00      2.95 o
  -3   8   5       20.31       22.72      3.13 o
  -2   8   5       41.68       42.32      7.20 o
  -1   8   5        9.59        4.70      2.66 o
   0   8   5        1.71        3.76      3.83 o
   1   8   5        2.42        2.73      3.38 o
   2   8   5       50.43       51.75      3.46 o
   3   8   5       19.19       19.54      3.78 o
   4   8   5       51.04       34.79      3.50 o
   5   8   5       37.29       31.07      3.81 o
   6   8   5        6.19       10.54      3.18 o
   7   8   5        0.80        2.07      6.64 o
  -8   9   5        3.78       -0.58      4.54 o
  -7   9   5        1.69       -1.42      4.36 o
  -6   9   5        0.12        6.03      3.55 o
  -5   9   5       54.95       65.76      4.09 o
  -4   9   5       96.33       97.50      4.67 o
  -3   9   5        5.11        9.17      2.95 o
  -2   9   5        9.52       14.80      2.96 o
  -1   9   5        0.42        6.27      6.48 o
   0   9   5        0.01       -0.09      3.81 o
   1   9   5        3.01        5.48      3.12 o
   2   9   5        1.84        2.73      3.73 o
   3   9   5       31.91       38.09      7.96 o
   4   9   5       47.60       48.25      4.07 o
   5   9   5       72.18       79.21      8.35 o
  -6  10   5        5.30        5.38      3.18 o
  -5  10   5       31.58       28.06      4.36 o
  -4  10   5        1.25        2.33      4.05 o
  -3  10   5        3.06        7.21      3.49 o
  -2  10   5       10.59        3.24      4.55 o
  -1  10   5        0.24        2.76      3.65 o
   0  10   5       14.35       15.60      3.20 o
   1  10   5        0.44        3.11      7.68 o
   2  10   5        0.09        1.97      3.71 o
   3  10   5        4.04        1.83      5.56 o
   4  10   5        7.04        1.73      4.39 o
  -2  11   5        1.56       -0.88      5.87 o
  -1  11   5        0.17       -4.02      7.24 o
   0  11   5        0.02        1.02      5.45 o
 -13   0   6       66.74       66.37      4.67 o
 -12   0   6      123.17      115.29      5.09 o
 -11   0   6       50.01       40.34      4.23 o
 -10   0   6      288.85      252.86      6.28 o
  -9   0   6        6.11        2.07      3.36 o
  -8   0   6     1233.70     1129.61     10.94 o
  -7   0   6        5.60        7.28      2.05 o
  -6   0   6      301.38      305.41      5.37 o
  -5   0   6      331.38      335.86      5.25 o
  -4   0   6      556.66      563.30      6.35 o
  -3   0   6      115.52      114.06      3.11 o
  -2   0   6        7.40        4.61      1.99 o
  -1   0   6     2530.82     2560.61     36.70 o
   0   0   6      818.23      871.86      7.58 o
   1   0   6      952.94      991.22      8.34 o
   2   0   6       66.60       63.45      2.78 o
   3   0   6      412.33      418.85      6.17 o
   4   0   6       59.92       72.08      3.18 o
   5   0   6      142.26      142.52      4.38 o
   6   0   6       35.37       26.60      2.89 o
   7   0   6        1.64        1.26      3.53 o
   8   0   6       43.31       44.12      3.65 o
   9   0   6        1.41        5.99      2.74 o
  10   0   6       11.61        8.19      3.76 o
 -13   1   6        1.93        2.35      4.49 o
 -12   1   6        0.00        1.06      3.31 o
 -11   1   6       15.93       15.54      3.11 o
 -10   1   6       20.25       25.51      3.09 o
  -9   1   6       61.12       67.67      8.68 o
  -8   1   6       10.24        7.88      3.99 o
  -7   1   6        7.19        4.88      2.69 o
  -6   1   6      104.64      102.79      3.52 o
  -5   1   6      529.45      516.76      6.43 o
  -4   1   6       39.92       43.82      8.61 o
  -3   1   6        0.44        0.69      2.28 o
  -2   1   6        0.24        4.12      1.50 o
  -1   1   6        2.94        1.41      2.40 o
   0   1   6      196.11      187.31      3.84 o
   1   1   6        2.21        2.45      2.45 o
   2   1   6       29.42       37.32      2.42 o
   3   1   6       29.61       27.80      2.44 o
   4   1   6        1.23        4.74      2.14 o
   5   1   6       33.33       33.60      2.92 o
   6   1   6        6.61        5.04      2.32 o
   7   1   6        0.32       -3.25      3.37 o
   8   1   6        1.80       -2.19      4.45 o
   9   1   6       20.31       24.75      3.31 o
  10   1   6        7.52        8.85      4.36 o
 -12   2   6       28.76       37.94      6.41 o
 -11   2   6       15.26       13.72      2.95 o
 -10   2   6       12.53       10.70      4.24 o
  -9   2   6        3.45       -3.51      3.76 o
  -8   2   6      151.17      137.29      4.51 o
  -7   2   6       43.78       48.65      2.89 o
  -6   2   6      135.86      129.74      3.90 o
  -5   2   6       19.24       19.87      2.30 o
  -4   2   6       58.50       61.82      4.84 o
  -3   2   6       64.95       69.78      3.01 o
  -2   2   6        9.11       11.54      1.82 o
  -1   2   6      155.61      165.94      3.75 o
   0   2   6       47.81       51.47      2.39 o
   1   2   6       15.09       16.60      3.75 o
   2   2   6        5.59        3.69      3.55 o
   3   2   6        6.04        6.33      3.19 o
   4   2   6       33.77       32.13      2.84 o
   5   2   6       54.49       52.80      3.35 o
   6   2   6       37.35       36.83      4.40 o
   7   2   6        1.99        3.88      3.08 o
   8   2   6        0.19        0.49      2.92 o
   9   2   6        1.14        0.57      4.20 o
  10   2   6        0.15        2.85      3.49 o
 -12   3   6        1.06        1.70      3.35 o
 -11   3   6       36.35       39.12      3.59 o
 -10   3   6       64.33       64.90      5.42 o
  -9   3   6       77.15       86.86      4.21 o
  -8   3   6       13.69       13.08      3.31 o
  -7   3   6       93.60       92.58      3.75 o
  -6   3   6      371.46      353.51      6.12 o
  -5   3   6      983.75      973.09      9.27 o
  -4   3   6        2.54        8.37      2.02 o
  -3   3   6      454.56      464.22      6.09 o
  -2   3   6       73.64       83.55      3.05 o
  -1   3   6      313.91      305.25      4.96 o
   0   3   6        2.74       -1.07      2.42 o
   1   3   6       39.57       39.72      2.49 o
   2   3   6      477.35      507.98      8.26 o
   3   3   6      605.12      591.53      7.64 o
   4   3   6       56.55       59.70      3.43 o
   5   3   6       19.04       20.25      2.89 o
   6   3   6       62.81       62.57      3.83 o
   7   3   6       13.88       11.65      2.99 o
   8   3   6        0.91        4.77      2.76 o
   9   3   6        8.86       11.42      9.16 o
 -12   4   6       34.65       32.23      3.95 o
 -11   4   6       24.68       28.15      4.33 o
 -10   4   6       21.02       20.59      3.09 o
  -9   4   6        7.25       10.65      4.04 o
  -8   4   6       30.25       32.78      2.93 o
  -7   4   6       26.35       25.62      2.83 o
  -6   4   6      550.62      527.03     11.57 o
  -5   4   6       16.09       13.97      2.56 o
  -4   4   6       10.46        7.51      2.91 o
  -3   4   6       56.43       60.45      2.99 o
  -2   4   6      560.32      559.19      6.92 o
  -1   4   6      165.09      156.53      5.52 o
   0   4   6      119.40      119.83      3.67 o
   1   4   6       34.85       32.79      2.57 o
   2   4   6      220.92      232.48      5.78 o
   3   4   6      484.90      503.17      7.66 o
   4   4   6       33.98       32.98      3.08 o
   5   4   6       24.44       24.98      3.84 o
   6   4   6      102.78      100.02      4.50 o
   7   4   6       14.83       15.73      3.36 o
   8   4   6        5.64        8.48      3.51 o
   9   4   6        6.04        6.31      4.01 o
 -11   5   6        8.40       12.60      4.48 o
 -10   5   6        0.21        0.66      3.78 o
  -9   5   6        0.57        2.57      3.84 o
  -8   5   6       12.35        9.04      3.11 o
  -7   5   6      126.78      131.81      4.58 o
  -6   5   6        0.02        1.67      3.26 o
  -5   5   6       84.51       83.70      3.60 o
  -4   5   6       31.86       32.18      2.82 o
  -3   5   6      140.70      143.16      4.69 o
  -2   5   6      222.11      233.23      5.06 o
  -1   5   6       80.01       79.33      4.36 o
   0   5   6      112.72      103.75      8.47 o
   1   5   6       77.99       68.34      3.41 o
   2   5   6       54.54       65.18      5.29 o
   3   5   6       46.70       55.12      4.16 o
   4   5   6       44.03       33.49      3.05 o
   5   5   6        0.40        4.10      2.90 o
   6   5   6       28.22       24.02      3.89 o
   7   5   6       16.24        7.31      5.14 o
   8   5   6        0.06       -1.47      4.01 o
 -11   6   6       33.32       40.86      4.24 o
 -10   6   6       12.83       11.10      4.83 o
  -9   6   6        0.44       -4.12      4.12 o
  -8   6   6        5.74       -4.68     10.66 o
  -7   6   6       21.89       21.00      4.72 o
  -6   6   6        9.97        6.87      3.25 o
  -5   6   6        9.36       11.43      4.56 o
  -4   6   6       16.69        9.54      2.50 o
  -3   6   6       69.33       74.62      3.56 o
  -2   6   6      430.03      418.06      6.93 o
  -1   6   6       20.14       17.06      2.61 o
   0   6   6       16.70       18.50      2.54 o
   1   6   6       95.66       81.57      7.26 o
   2   6   6       11.84       15.35      4.58 o
   3   6   6       55.74       50.77      3.43 o
   4   6   6       38.00       29.64      3.19 o
   5   6   6       18.65       15.87      3.79 o
   6   6   6       15.72       28.39      3.14 o
   7   6   6        6.48        3.47      4.76 o
   8   6   6        0.19       -1.67      6.91 o
 -10   7   6        6.78        4.98      5.02 o
  -9   7   6       44.91       51.04      7.22 o
  -8   7   6       10.60        0.00      5.02 o
  -7   7   6        0.12       -3.73      3.73 o
  -6   7   6        5.38        2.71      3.17 o
  -5   7   6      102.27      116.87      4.51 o
  -4   7   6       56.44       62.32      3.96 o
  -3   7   6        8.60       11.05      2.46 o
  -2   7   6        8.81        7.73      3.96 o
  -1   7   6       28.70       35.81      3.06 o
   0   7   6       29.16       32.05      3.01 o
   1   7   6       14.87       13.20      2.78 o
   2   7   6       46.07       38.57      4.67 o
   3   7   6      123.88      126.35      4.99 o
   4   7   6       71.52       74.55      8.90 o
   5   7   6       19.87       18.64      3.49 o
   6   7   6       25.57       22.57     10.35 o
   7   7   6        2.36        4.16      9.73 o
  -9   8   6        0.76       -3.53      5.38 o
  -8   8   6        2.73        4.76      2.90 o
  -7   8   6       33.75       36.43      3.76 o
  -6   8   6        0.28       -1.66      4.09 o
  -5   8   6      205.65      199.27      6.01 o
  -4   8   6        5.06        9.89      2.70 o
  -3   8   6        1.30        2.58      3.82 o
  -2   8   6        0.05        0.24      3.49 o
  -1   8   6        0.00        0.38      3.19 o
   0   8   6        3.01        9.60      2.53 o
   1   8   6        5.19        1.27      3.47 o
   2   8   6        2.45        1.50      4.03 o
   3   8   6        1.11       -1.20      3.99 o
   4   8   6      112.99       96.77      5.61 o
   5   8   6        0.74       -0.71      4.32 o
   6   8   6       11.86        5.35      5.59 o
  -7   9   6        0.11        1.06      4.05 o
  -6   9   6        1.96        1.66      4.30 o
  -5   9   6      117.36      107.25      5.68 o
  -4   9   6       22.60       21.60      3.72 o
  -3   9   6       13.33       12.54      3.26 o
  -2   9   6       76.63       80.85      8.78 o
  -1   9   6        0.00        2.49      3.72 o
   0   9   6        1.67       10.81      4.76 o
   1   9   6        0.28       -3.41      3.41 o
   2   9   6       10.52        9.63      3.17 o
   3   9   6        3.20        6.38      3.04 o
   4   9   6       17.03       17.03      3.44 o
  -5  10   6       41.79       42.93      4.22 o
  -4  10   6       25.13       16.63      3.83 o
  -3  10   6        0.23        0.55      4.17 o
  -2  10   6        5.18       -0.56      4.83 o
  -1  10   6        7.20        5.73      3.75 o
   0  10   6        6.62        5.33      5.72 o
   1  10   6        2.21       -4.55      4.55 o
   2  10   6        0.88       -1.42      5.23 o
 -12   1   7       17.85       23.54      3.27 o
 -11   1   7       21.45       24.81      3.00 o
 -10   1   7       28.90       27.82      3.20 o
  -9   1   7       53.57       64.60      3.77 o
  -8   1   7       16.36       17.13      2.66 o
  -7   1   7       44.23       46.16      3.06 o
  -6   1   7        7.17       12.89      3.08 o
  -5   1   7      481.81      468.05     11.80 o
  -4   1   7     1110.49     1111.36     25.72 o
  -3   1   7      156.88      154.18      3.93 o
  -2   1   7        1.46       -2.08      2.69 o
  -1   1   7       41.06       44.39      2.64 o
   0   1   7      180.37      168.23      9.42 o
   1   1   7        4.53        3.74      4.19 o
   2   1   7      181.82      186.50      5.90 o
   3   1   7        2.41       -0.48      3.34 o
   4   1   7      164.49      156.01      4.63 o
   5   1   7      212.07      219.90      5.67 o
   6   1   7       13.74       15.33      3.31 o
   7   1   7       11.79        1.91      3.88 o
   8   1   7        0.40        0.27      3.68 o
   9   1   7        1.11        3.34      4.64 o
 -12   2   7      135.15      133.09      6.96 o
 -11   2   7       64.13       65.25      6.28 o
 -10   2   7        4.79        3.93      3.20 o
  -9   2   7      227.58      226.13      5.86 o
  -8   2   7      209.04      216.78      5.52 o
  -7   2   7      119.94      107.97      5.84 o
  -6   2   7       44.01       41.52      2.96 o
  -5   2   7      107.52      108.05      3.87 o
  -4   2   7      102.10      106.40      3.64 o
  -3   2   7      558.63      558.05     12.61 o
  -2   2   7        0.38       -0.56      4.75 o
  -1   2   7      197.56      204.32      4.49 o
   0   2   7      151.03      149.15      3.98 o
   1   2   7      111.83      111.71      4.00 o
   2   2   7      192.83      203.34      4.79 o
   3   2   7       51.27       54.55      3.22 o
   4   2   7       69.20       80.65      7.34 o
   5   2   7      332.18      345.15      7.04 o
   6   2   7       28.66       23.61      3.29 o
   7   2   7        0.65        2.96      3.97 o
   8   2   7        1.47       -3.85      4.07 o
   9   2   7        3.31       10.25      4.01 o
 -12   3   7        1.27        5.91      5.60 o
 -11   3   7       11.19        3.37      5.21 o
 -10   3   7        0.29       -3.05      3.79 o
  -9   3   7       57.71       45.81      4.18 o
  -8   3   7        5.27        5.57      2.92 o
  -7   3   7      150.70      145.36      4.56 o
  -6   3   7      201.33      190.18      4.88 o
  -5   3   7       84.96       82.45      3.68 o
  -4   3   7        2.08       -0.25      2.91 o
  -3   3   7        1.65        4.20      2.21 o
  -2   3   7       45.17       46.56      2.89 o
  -1   3   7        0.01       -2.88      2.88 o
   0   3   7        0.20       -2.81      2.81 o
   1   3   7        0.35       -1.14      2.98 o
   2   3   7       54.40       55.22      3.35 o
   3   3   7      310.70      308.38      6.32 o
   4   3   7       89.10       75.69      3.91 o
   5   3   7        5.39        5.61      3.37 o
   6   3   7        2.01        3.90      3.54 o
   7   3   7       11.75        8.20      3.15 o
   8   3   7        2.40        7.70      4.92 o
 -11   4   7       58.18       56.22      4.47 o
 -10   4   7        5.68        9.00      8.14 o
  -9   4   7       25.28       28.27      3.13 o
  -8   4   7       24.61       32.38      3.00 o
  -7   4   7      106.20      101.80      4.28 o
  -6   4   7        0.19        1.71      4.16 o
  -5   4   7        4.24        5.48      2.83 o
  -4   4   7        0.00       -1.55      3.04 o
  -3   4   7       34.18       33.63      2.81 o
  -2   4   7      254.25      262.62      5.38 o
  -1   4   7       85.02       82.28      3.47 o
   0   4   7        1.88       -0.40      3.09 o
   1   4   7        2.34        1.18      2.76 o
   2   4   7       24.51       29.20      2.75 o
   3   4   7        1.34        2.72      4.39 o
   4   4   7        4.51        8.03      2.78 o
   5   4   7       18.67       22.77      3.19 o
   6   4   7        4.11        4.61      3.25 o
   7   4   7        1.62        1.14      4.01 o
   8   4   7        0.83       -2.84      6.02 o
 -11   5   7       51.90       53.96      4.29 o
 -10   5   7       14.73       16.36      3.43 o
  -9   5   7       61.07       56.33      3.93 o
  -8   5   7       67.51       73.37      4.07 o
  -7   5   7        2.10       -1.03      4.35 o
  -6   5   7       24.48       23.48      3.00 o
  -5   5   7      163.17      162.45      4.82 o
  -4   5   7       25.29       26.96      2.84 o
  -3   5   7        0.91       -3.46      3.46 o
  -2   5   7       40.59       32.44      2.90 o
  -1   5   7        3.58        3.91      2.46 o
   0   5   7       50.07       52.31      5.23 o
   1   5   7        5.09        3.57      2.30 o
   2   5   7       70.60       73.52      6.74 o
   3   5   7       71.15       73.51      3.99 o
   4   5   7        6.96       12.77      4.62 o
   5   5   7        6.86        4.14      3.39 o
   6   5   7       15.93       23.35      3.23 o
   7   5   7       13.29       12.67      3.28 o
 -10   6   7        0.07        3.79      3.44 o
  -9   6   7        0.44       -3.53      3.85 o
  -8   6   7        6.68       10.92      2.81 o
  -7   6   7        2.32       -1.27      3.81 o
  -6   6   7       26.27       26.45      3.22 o
  -5   6   7        0.71       -3.32      3.32 o
  -4   6   7       10.52       14.68      2.73 o
  -3   6   7       32.99       30.87      5.40 o
  -2   6   7        0.43       -1.38      3.33 o
  -1   6   7      106.61      113.90      4.34 o
   0   6   7        2.63       -1.07      3.77 o
   1   6   7        8.96        5.41      3.27 o
   2   6   7       15.15       14.89      2.89 o
   3   6   7       71.68       69.29      4.74 o
   4   6   7        0.07        2.93      3.86 o
   5   6   7        1.89        3.43      3.32 o
   6   6   7        0.12       -0.63      3.98 o
   7   6   7        0.01        4.40      4.29 o
  -9   7   7        0.92        3.21      3.20 o
  -8   7   7       29.92       22.65      3.46 o
  -7   7   7        7.73       10.64      4.12 o
  -6   7   7        1.59        4.91      2.96 o
  -5   7   7        3.27        2.52      3.32 o
  -4   7   7       25.43       28.97      3.19 o
  -3   7   7       38.45       33.69      6.09 o
  -2   7   7       36.63       30.12      3.15 o
  -1   7   7       42.68       34.03      3.41 o
   0   7   7        4.14       -1.48      3.69 o
   1   7   7        2.94        6.00      2.75 o
   2   7   7        0.00        7.44      3.09 o
   3   7   7        0.89        0.70      3.73 o
   4   7   7        0.59       -2.28      4.56 o
   5   7   7        0.86        3.54      3.41 o
   6   7   7        0.00        1.81      4.44 o
  -8   8   7       11.25        9.33      3.20 o
  -7   8   7       23.98       26.28      3.46 o
  -6   8   7        0.81       -4.29      4.29 o
  -5   8   7        0.42        0.92      3.84 o
  -4   8   7        5.15        2.12      3.41 o
  -3   8   7       54.18       47.38      3.85 o
  -2   8   7       23.02       27.60     12.46 o
  -1   8   7       77.14       72.42      4.65 o
   0   8   7        4.39        2.94      4.50 o
   1   8   7       13.80       18.16      3.13 o
   2   8   7        2.47        5.54      8.73 o
   3   8   7        0.02        0.65      3.56 o
   4   8   7        0.06        0.42      4.78 o
   5   8   7        1.69        6.10      3.39 o
  -6   9   7       10.19       11.78      3.01 o
  -5   9   7       12.80        5.67      4.93 o
  -4   9   7       26.72       23.98      3.68 o
  -3   9   7       21.49       22.92      3.79 o
  -2   9   7        6.79        7.87      5.21 o
  -1   9   7        0.02       -0.55      3.98 o
   0   9   7        9.44       15.28      3.16 o
   1   9   7        5.86       12.30      3.15 o
   2   9   7        8.36        9.76      3.19 o
   3   9   7        0.20       -2.80      5.30 o
  -2  10   7        0.58        4.11      3.63 o
  -1  10   7        3.03       -4.26      4.26 o
 -12   0   8       15.21       21.39      4.74 o
 -11   0   8      192.05      192.08      6.35 o
 -10   0   8       17.48       15.17      3.16 o
  -9   0   8       29.97       30.36      3.38 o
  -8   0   8       17.38       14.93      2.89 o
  -7   0   8      300.48      294.55      6.27 o
  -6   0   8       44.06       42.35      4.57 o
  -5   0   8      707.34      691.35      8.60 o
  -4   0   8       27.03       29.93      6.40 o
  -3   0   8        9.51        7.78      3.50 o
  -2   0   8      152.14      147.01      4.11 o
  -1   0   8       29.75       31.94      3.96 o
   0   0   8       69.16       79.91      3.48 o
   1   0   8       41.23       40.01      3.06 o
   2   0   8       72.45       69.72      5.43 o
   3   0   8       76.05       72.48      3.69 o
   4   0   8      113.29      110.97      5.98 o
   5   0   8      163.11      161.67      9.18 o
   6   0   8      125.84      118.09      5.42 o
   7   0   8        1.23       -1.85      3.95 o
   8   0   8        2.57        5.39      3.75 o
 -12   1   8        8.64       11.63      3.19 o
 -11   1   8        6.43        3.71      3.90 o
 -10   1   8        4.98        1.56      3.87 o
  -9   1   8       50.20       46.65      7.75 o
  -8   1   8       57.79       53.86      3.61 o
  -7   1   8        0.01        2.32      2.51 o
  -6   1   8        0.27       -3.30      3.30 o
  -5   1   8       77.01       76.66      3.89 o
  -4   1   8      314.35      319.14      6.20 o
  -3   1   8      169.37      174.94      4.49 o
  -2   1   8       14.39       20.34      3.98 o
  -1   1   8        5.84        4.97      2.58 o
   0   1   8       49.08       50.40      4.54 o
   1   1   8       23.56       18.33      3.22 o
   2   1   8       56.53       55.49      3.31 o
   3   1   8       47.20       40.39      3.06 o
   4   1   8       62.95       70.21      3.90 o
   5   1   8       15.72       18.77      3.24 o
   6   1   8       50.25       54.56      3.90 o
   7   1   8        1.13        0.80      3.55 o
   8   1   8        1.69        8.23      4.29 o
 -11   2   8        9.05        6.19      3.58 o
 -10   2   8       16.64       14.89      4.10 o
  -9   2   8        0.75       -1.67      3.60 o
  -8   2   8        0.12       -2.75      3.28 o
  -7   2   8       57.03       52.82      4.16 o
  -6   2   8       54.79       59.87      4.61 o
  -5   2   8       71.50       70.26      3.42 o
  -4   2   8       13.72       16.44      2.62 o
  -3   2   8       61.86       68.46      3.29 o
  -2   2   8        0.00        4.17      2.01 o
  -1   2   8       53.19       53.43      3.22 o
   0   2   8        4.48        2.61      2.51 o
   1   2   8        6.21        5.33      2.85 o
   2   2   8        5.53        5.27      3.85 o
   3   2   8        0.00        3.21      3.45 o
   4   2   8       18.67       21.28      2.87 o
   5   2   8        0.10        4.91      2.57 o
   6   2   8       31.74       30.41      3.93 o
   7   2   8        1.47        4.13      3.46 o
   8   2   8        8.87       13.78      3.63 o
 -11   3   8        0.57       -4.21      4.21 o
 -10   3   8       27.22       25.59      3.35 o
  -9   3   8      105.87       95.85      4.73 o
  -8   3   8       24.20       23.57      3.11 o
  -7   3   8        2.98       -1.07      3.55 o
  -6   3   8       78.66       79.31      3.72 o
  -5   3   8      142.18      137.68      7.94 o
  -4   3   8      415.37      411.25      6.93 o
  -3   3   8       13.47       10.77      2.65 o
  -2   3   8      102.07      104.03      6.34 o
  -1   3   8       11.62        8.82      2.48 o
   0   3   8      211.84      214.38      5.11 o
   1   3   8       91.98       90.87      6.19 o
   2   3   8      111.34      116.88      4.39 o
   3   3   8        9.62       12.65      2.94 o
   4   3   8       68.96       68.74      5.63 o
   5   3   8       28.94       27.41      5.84 o
   6   3   8       30.89       33.30      5.94 o
   7   3   8        6.03        7.71      3.04 o
 -11   4   8       63.49       79.37      6.48 o
 -10   4   8       12.91       14.33      3.30 o
  -9   4   8        3.86        3.45      3.97 o
  -8   4   8        0.25        2.37      2.90 o
  -7   4   8        0.32        1.12      3.46 o
  -6   4   8       35.54       37.93      6.65 o
  -5   4   8       16.89       20.66      2.70 o
  -4   4   8        1.22        0.91      2.98 o
  -3   4   8       96.44       94.61      3.97 o
  -2   4   8       42.68       41.02      3.44 o
  -1   4   8      152.42      152.99      7.13 o
   0   4   8        0.20        2.40      2.68 o
   1   4   8        0.20        1.91      3.17 o
   2   4   8        5.76        8.37      2.49 o
   3   4   8      151.31      145.00      5.08 o
   4   4   8        2.41        3.47      3.78 o
   5   4   8       16.06       12.72      3.22 o
   6   4   8        4.80        0.47      3.98 o
   7   4   8        3.82        6.72      6.56 o
 -10   5   8        0.24       -0.85      4.47 o
  -9   5   8        0.08        4.61      2.89 o
  -8   5   8        2.78        1.08      4.03 o
  -7   5   8        0.01       -4.38      4.38 o
  -6   5   8       41.38       34.79      3.34 o
  -5   5   8        5.04        4.07      3.05 o
  -4   5   8        5.86       -0.41      3.75 o
  -3   5   8       34.82       34.37      3.13 o
  -2   5   8       14.01       17.07      3.35 o
  -1   5   8        0.00        0.72      3.25 o
   0   5   8        6.50        5.23      2.92 o
   1   5   8        1.90        5.60      2.61 o
   2   5   8        2.58       -1.46      4.01 o
   3   5   8       40.83       40.18      3.91 o
   4   5   8        7.52        4.46      6.90 o
   5   5   8        0.32       -2.42      6.96 o
   6   5   8        0.65        1.40      4.17 o
  -9   6   8       16.31        8.67      7.38 o
  -8   6   8        2.62        8.66      2.68 o
  -7   6   8        9.36        8.98      3.60 o
  -6   6   8       63.24       69.82      4.11 o
  -5   6   8       98.54       96.74      4.52 o
  -4   6   8        0.01       -3.76      3.76 o
  -3   6   8        4.25        6.62      3.20 o
  -2   6   8       43.32       38.91      3.38 o
  -1   6   8      302.40      284.10     11.47 o
   0   6   8        0.03       -2.50      7.29 o
   1   6   8        0.01       -2.26      5.25 o
   2   6   8        0.06       -0.73      4.00 o
   3   6   8      106.25      129.22     10.62 o
   4   6   8        2.40        0.13      4.40 o
   5   6   8        0.02       -5.97      5.97 o
  -8   7   8        0.89       -4.56      4.56 o
  -7   7   8       13.85       16.43      4.12 o
  -6   7   8        4.61        7.77      6.63 o
  -5   7   8       10.19       16.44      3.17 o
  -4   7   8        0.11        1.15      9.20 o
  -3   7   8        4.86        1.23      3.56 o
  -2   7   8        0.31        0.47      3.17 o
  -1   7   8        1.19       -0.40      4.06 o
   0   7   8       21.07       19.09      3.28 o
   1   7   8        8.13        5.71      3.93 o
   2   7   8       18.47       21.27      3.33 o
   3   7   8        2.86       -1.20      4.30 o
   4   7   8        2.88       10.59     11.23 o
  -7   8   8        0.13       -3.53      4.49 o
  -6   8   8        9.30        7.54      4.25 o
  -5   8   8        2.68        6.53      3.15 o
  -4   8   8       17.94       13.90      3.15 o
  -3   8   8        3.16        6.97      8.28 o
  -2   8   8        9.78        6.12      3.37 o
  -1   8   8        0.51       -0.30      6.66 o
   0   8   8        0.01        0.21      3.40 o
   1   8   8       12.62       16.00      3.17 o
   2   8   8        5.33        0.68      4.48 o
   3   8   8        2.06       -0.67      4.35 o
  -4   9   8        8.55        8.08      4.08 o
  -3   9   8       18.55       17.07      3.72 o
  -2   9   8        0.01        2.43      4.10 o
  -1   9   8        0.95        5.56      3.45 o
   0   9   8       21.75       22.31      3.61 o
 -11   1   9        1.14        7.22      3.58 o
 -10   1   9       11.11       13.33      3.21 o
  -9   1   9       11.03        8.39      5.72 o
  -8   1   9      137.47      139.25      5.24 o
  -7   1   9       17.27       15.94      7.10 o
  -6   1   9       16.39       17.36      2.75 o
  -5   1   9      102.42      111.51      4.23 o
  -4   1   9      299.94      293.76      6.28 o
  -3   1   9      636.58      636.35      8.78 o
  -2   1   9        9.62        6.67      4.76 o
  -1   1   9       42.38       46.15      3.21 o
   0   1   9       21.48       16.59      2.65 o
   1   1   9       12.30       16.99      3.14 o
   2   1   9        0.67        2.76      3.46 o
   3   1   9       14.78       12.74      2.84 o
   4   1   9        0.07       -0.71      3.85 o
   5   1   9      129.98      125.23      5.33 o
   6   1   9       60.07       64.77      6.34 o
   7   1   9        0.00       -0.15      3.77 o
 -11   2   9       61.30       62.63      4.46 o
 -10   2   9       35.38       35.04      6.84 o
  -9   2   9       24.36       24.71      6.13 o
  -8   2   9        5.37        2.32      4.18 o
  -7   2   9       17.58       19.53      2.78 o
  -6   2   9       80.01       80.43      4.07 o
  -5   2   9       13.01       14.17      2.66 o
  -4   2   9       18.66       10.64      2.87 o
  -3   2   9      111.21      100.34      6.37 o
  -2   2   9       24.57       31.40      2.95 o
  -1   2   9      127.56      117.79      4.39 o
   0   2   9       50.47       45.66      4.03 o
   1   2   9        0.00       -1.03      3.63 o
   2   2   9       20.54       22.79      2.92 o
   3   2   9       63.48       69.06      4.14 o
   4   2   9        6.13        1.23      4.41 o
   5   2   9        0.05        3.61      3.81 o
   6   2   9        1.94        4.60     10.56 o
 -10   3   9        8.71       10.18      4.81 o
  -9   3   9        0.53        3.69      3.34 o
  -8   3   9       21.70       16.75      3.33 o
  -7   3   9       12.48       15.53      2.79 o
  -6   3   9       37.14       38.63      3.19 o
  -5   3   9        0.74       -3.13      3.47 o
  -4   3   9       24.33       25.78      2.96 o
  -3   3   9        0.69        0.04      3.51 o
  -2   3   9        1.88        4.06      2.71 o
  -1   3   9       53.00       48.20      5.45 o
   0   3   9        6.90        4.05      3.98 o
   1   3   9        3.49        3.41      2.83 o
   2   3   9        6.28        7.17      4.81 o
   3   3   9        5.13        5.50      2.64 o
   4   3   9       17.46       15.26      3.19 o
   5   3   9        3.17       -2.99      4.49 o
   6   3   9        3.18        0.53      4.42 o
 -10   4   9        7.64        0.56      4.66 o
  -9   4   9       26.73       21.59      3.57 o
  -8   4   9       18.68       21.44      4.12 o
  -7   4   9        9.66        1.03      4.44 o
  -6   4   9        8.68        7.61      2.92 o
  -5   4   9       50.87       51.19      3.56 o
  -4   4   9       11.66       14.95      2.70 o
  -3   4   9       10.37       14.32      2.96 o
  -2   4   9       59.80       61.15      8.16 o
  -1   4   9       34.08       27.08      3.02 o
   0   4   9      100.20       94.31      4.51 o
   1   4   9        4.24        5.95      2.55 o
   2   4   9        0.10       -0.24      3.17 o
   3   4   9       14.26       15.39      5.65 o
   4   4   9       20.38       12.05      3.38 o
   5   4   9        1.10       -2.04      6.54 o
   6   4   9        1.29       -0.56      4.32 o
  -9   5   9       20.98       22.98      3.70 o
  -8   5   9       59.23       54.90      4.18 o
  -7   5   9        4.80        4.46      3.17 o
  -6   5   9       20.28       15.74      7.88 o
  -5   5   9        6.94        1.83      3.77 o
  -4   5   9       76.07       82.90      4.28 o
  -3   5   9        6.27        7.75      5.79 o
  -2   5   9       18.64       19.96      3.46 o
  -1   5   9      155.74      160.15      5.38 o
   0   5   9       48.25       48.34      5.03 o
   1   5   9        2.14        2.68      3.79 o
   2   5   9       18.58       18.73      3.32 o
   3   5   9        4.18        4.81      4.34 o
   4   5   9        5.07        8.03      3.64 o
   5   5   9        0.64       -3.46      4.72 o
  -8   6   9       21.13       19.24      3.49 o
  -7   6   9        3.04        3.01      4.11 o
  -6   6   9        0.12        2.64      4.22 o
  -5   6   9        3.13        2.39      3.19 o
  -4   6   9        4.41        2.73      3.52 o
  -3   6   9       54.23       51.12      3.85 o
  -2   6   9        5.66        6.13      2.98 o
  -1   6   9        0.85       10.22      5.83 o
   0   6   9       26.12       26.55      3.56 o
   1   6   9        9.19        4.35      3.41 o
   2   6   9        2.30        3.45      9.25 o
   3   6   9        0.23        1.93      3.83 o
   4   6   9        0.42       -0.11      4.52 o
  -7   7   9        2.85        1.17      3.58 o
  -6   7   9        7.88        4.76      4.56 o
  -5   7   9        8.63        8.41      4.03 o
  -4   7   9        1.76        3.77      3.32 o
  -3   7   9        0.45       -2.98      4.55 o
  -2   7   9        0.21        3.94      2.69 o
  -1   7   9        6.42       -0.02      4.77 o
   0   7   9        1.20        2.40      3.24 o
   1   7   9        1.67        5.34      3.45 o
   2   7   9        9.50        6.31      3.86 o
   3   7   9        0.65        3.36      4.45 o
  -4   8   9       22.82       14.85      5.99 o
  -3   8   9       10.19       10.11      3.22 o
  -2   8   9        0.04        4.85      4.13 o
  -1   8   9        3.50        2.61      3.92 o
   0   8   9       55.85       62.34      8.60 o
 -10   0  10       49.90       45.37      4.22 o
  -9   0  10       12.45       20.26      3.25 o
  -8   0  10        2.67        7.70      3.53 o
  -7   0  10        6.41       11.69      3.31 o
  -6   0  10      147.48      158.42      6.02 o
  -5   0  10        6.87       11.32      5.99 o
  -4   0  10       86.50       84.06      4.29 o
  -3   0  10       23.90       19.87      3.02 o
  -2   0  10        0.49       -0.42      3.84 o
  -1   0  10      111.68      122.72      4.62 o
   0   0  10       82.10       89.87      4.19 o
   1   0  10        2.87        4.01      3.17 o
   2   0  10       56.98       63.27      4.01 o
   3   0  10       35.53       41.31      3.60 o
   4   0  10        1.75       -3.10      4.47 o
   5   0  10       15.69        5.40      5.61 o
 -10   1  10       26.48       30.13      3.89 o
  -9   1  10       15.03       15.83      3.37 o
  -8   1  10        0.10       -0.77      4.11 o
  -7   1  10       68.31       77.21      5.78 o
  -6   1  10        1.21        0.23      3.72 o
  -5   1  10        1.52       -2.99      6.95 o
  -4   1  10       55.36       51.25      3.65 o
  -3   1  10       30.31       35.95      3.22 o
  -2   1  10       11.76        8.31      2.97 o
  -1   1  10        1.75        8.95      2.52 o
   0   1  10        6.79        3.15      3.22 o
   1   1  10        5.58        5.19      3.42 o
   2   1  10        6.30       12.71      6.01 o
   3   1  10        5.53       10.07      2.98 o
   4   1  10        0.72        4.28      2.93 o
   5   1  10        0.00        4.01      3.40 o
 -10   2  10        1.40        2.55      3.82 o
  -9   2  10        2.29        8.21      4.40 o
  -8   2  10        2.35        2.89      3.42 o
  -7   2  10        2.86       -0.69      5.45 o
  -6   2  10        0.94       -1.08      3.01 o
  -5   2  10        1.17        5.14      3.02 o
  -4   2  10       15.26       11.19      2.85 o
  -3   2  10        3.17       -0.87      3.69 o
  -2   2  10       51.66       48.68      3.75 o
  -1   2  10        7.15        5.13      2.65 o
   0   2  10       10.84       11.82      2.96 o
   1   2  10       19.54       23.75      7.61 o
   2   2  10        0.00        1.84      3.76 o
   3   2  10        1.03        0.42      6.32 o
   4   2  10        1.17        1.80      3.45 o
   5   2  10        1.74       -2.32      4.69 o
  -9   3  10       15.77       15.31      3.46 o
  -8   3  10       24.47       23.18      3.61 o
  -7   3  10       73.69       71.83      4.68 o
  -6   3  10       13.46       18.73      3.01 o
  -5   3  10        1.80       -3.52      4.13 o
  -4   3  10        8.43        2.09      3.68 o
  -3   3  10      218.01      228.41      6.17 o
  -2   3  10        8.81       11.55      5.52 o
  -1   3  10        7.36       10.26      2.98 o
   0   3  10        0.87       -4.08      4.08 o
   1   3  10        0.94        5.36      2.60 o
   2   3  10        1.72       -0.89      7.46 o
   3   3  10        0.89       -4.34      4.34 o
   4   3  10        0.07        2.55      4.28 o
  -9   4  10        4.50        7.69      3.80 o
  -8   4  10        6.25        8.01      2.92 o
  -7   4  10        0.49       -0.63      3.78 o
  -6   4  10       42.97       39.16      3.77 o
  -5   4  10        9.80       11.61      6.27 o
  -4   4  10       38.32       31.07      3.75 o
  -3   4  10       56.75       54.53      4.35 o
  -2   4  10      112.67      114.13      6.13 o
  -1   4  10       31.94       31.68      4.08 o
   0   4  10       29.62       27.10      3.42 o
   1   4  10        1.42        1.73      3.88 o
   2   4  10        7.15        8.73      3.17 o
   3   4  10       17.66       16.17      3.98 o
   4   4  10        4.19       13.06      3.28 o
  -8   5  10        7.68       14.11      3.15 o
  -7   5  10        0.01        1.36      3.33 o
  -6   5  10       14.40        2.98      4.86 o
  -5   5  10       12.94       17.44      3.15 o
  -4   5  10        6.09        1.03      4.51 o
  -3   5  10       27.30       19.89      3.48 o
  -2   5  10        6.26        0.36      4.43 o
  -1   5  10        0.07        0.95      4.11 o
   0   5  10        0.53        2.08      3.31 o
   1   5  10        2.07        5.01      6.18 o
   2   5  10        3.71        5.91      3.64 o
   3   5  10        1.57        0.15      4.47 o
  -6   6  10       18.93       19.55      3.59 o
  -5   6  10        5.99        5.61      3.71 o
  -4   6  10       23.77       29.49      3.48 o
  -3   6  10        1.25        1.39      4.48 o
  -2   6  10       12.97       17.96      4.22 o
  -1   6  10        0.01       -1.39      4.04 o
   0   6  10        3.64        1.74      4.25 o
   1   6  10        7.96        2.91      3.67 o
   2   6  10        2.23        0.84      3.74 o
  -4   7  10        7.21       13.20      4.99 o
  -3   7  10       19.34       23.57      3.94 o
  -2   7  10        0.13       -4.76      4.76 o
  -1   7  10        1.06        3.43      3.79 o
  -8   1  11       18.39       21.87      3.48 o
  -7   1  11       25.99       21.76      3.61 o
  -6   1  11       19.27       26.77      3.30 o
  -5   1  11        0.19        2.68      3.16 o
  -4   1  11        0.05        7.20      4.43 o
  -3   1  11       38.46       43.24      4.58 o
  -2   1  11       10.47       15.67      7.20 o
  -1   1  11        2.37        5.23      4.25 o
   0   1  11       34.90       35.42      3.47 o
   1   1  11        1.38        0.36      4.20 o
   2   1  11        1.35        3.97      3.32 o
   3   1  11        1.15        0.82      9.94 o
  -8   2  11        2.86       -0.59      3.69 o
  -7   2  11        3.49        5.92      2.96 o
  -6   2  11        9.09        0.99      4.19 o
  -5   2  11       24.16       23.48      3.45 o
  -4   2  11       63.84       73.60      5.51 o
  -3   2  11       26.51        7.35      4.09 o
  -2   2  11       16.66       16.03      3.50 o
  -1   2  11        0.03        8.63      6.01 o
   0   2  11      123.59      119.92      5.52 o
   1   2  11        0.67       -0.42      4.36 o
   2   2  11        5.60        0.06      5.00 o
   3   2  11        2.56        8.91      6.09 o
  -8   3  11        1.96        0.57      4.88 o
  -7   3  11        6.08        6.08      3.55 o
  -6   3  11        1.45        3.27      4.29 o
  -5   3  11        4.58        4.30      7.85 o
  -4   3  11        2.35       -3.38      4.24 o
  -3   3  11       42.55       40.04      4.37 o
  -2   3  11       39.92       37.21      7.08 o
  -1   3  11       12.23       13.13      3.22 o
   0   3  11        0.27       -3.24      4.09 o
   1   3  11        3.33        6.29      3.39 o
   2   3  11        0.85       -2.01      4.72 o
  -7   4  11        4.62       11.40      7.46 o
  -6   4  11        5.62        8.87      3.03 o
  -5   4  11        0.04        1.05      3.41 o
  -4   4  11        9.00       11.21      3.28 o
  -3   4  11       23.45       24.64      3.51 o
  -2   4  11        4.90        6.99      8.52 o
  -1   4  11       15.26        9.95      7.43 o
   0   4  11        4.70       -1.10      4.24 o
   1   4  11        3.00        1.98      4.58 o
   2   4  11        1.84        3.96      4.90 o
  -5   5  11        1.32       -1.51      4.52 o
  -4   5  11       13.60       17.12      3.53 o
  -3   5  11       13.91       17.51      3.49 o
  -2   5  11        0.41        5.71      3.25 o
  -1   5  11       35.66       36.44      4.33 o
   0   5  11       11.06       19.11      3.47 o
  -6   0  12        2.53        4.16      4.71 o
  -5   0  12        1.73        4.01      4.54 o
  -4   0  12       14.44       12.38      3.77 o
  -3   0  12       26.56       29.15      5.98 o
  -2   0  12        1.52       -1.87      5.16 o
  -1   0  12       14.39       12.17      3.35 o
   0   0  12       10.08        8.68      3.48 o
   1   0  12       33.73       35.09      5.25 o
  -6   1  12        3.54        2.38      4.80 o
  -5   1  12        4.43        5.11      3.11 o
  -4   1  12        0.02       -5.69      5.69 o
  -3   1  12        4.15        7.81      3.18 o
  -2   1  12        1.73        2.45      4.12 o
  -1   1  12        0.18       -5.39      7.71 o
   0   1  12        0.59       -4.68      4.68 o
  -5   2  12       12.64       10.65      3.49 o
  -4   2  12        0.75       -2.58      4.30 o
  -3   2  12        0.27        3.40      4.24 o
  -2   2  12        0.37        3.37      3.35 o
  -1   2  12        1.96       -2.10      3.32 o
   0   2  12        0.04       -4.78      4.78 o
  -4   3  12       13.49       16.00      3.47 o
  -3   3  12        0.17        0.85      4.66 o
  -2   3  12       15.55       19.90      3.58 o
  -1   3  12        2.95        7.42      3.18 o
 
